# Supplementary material for: The molecular dimension of microbial species: 3. Comparative genomics of Synechococcus strains with different light responses and in situ diel transcription patterns of associated putative ecotypes in the Mushroom Spring microbial mat
Source: Front Microbiol. 2015 Jun 23;6:604. doi: 10.3389/fmicb.2015.00604 (PMC4477158; doi:10.3389/fmicb.2015.00604)
Supplement: Supplementary file 5 [file Table1.XLSX]

## Sheet: Sheet1
JA-3-3Ab A1-OS		65AY6Li A1-MS			65AY6A5 A4			60AY4M2 A14			Phyla-AMPHORA Conserved Cyanobacterial Proteins
Gene locus (RAST)	Strain	Gene locus (RAST)	% AAID to A1-OS		Gene locus (RAST)	% AAID to A1-OS		Gene locus (RAST)	% AAID to A1-OS
1	Chromosomal replication initiator protein DnaA	1900	99.79	Chromosomal replication initiator protein DnaA	2041	100	Chromosomal replication initiator protein DnaA	1392	100	Chromosomal replication initiator protein DnaA	Cyanobacteria.542
2	hypothetical protein	1901	99.44	FIG01149371: hypothetical protein	2042	99.44	FIG01149371: hypothetical protein	1391	99.44	FIG01149371: hypothetical protein
3	Methyltransferase type 11	1902	100	Methyltransferase type 11	2043	99.63	hypothetical protein	1390	99.63	hypothetical protein
4	cell division protein	1903	100	Cell division protein FtsH (EC 3.4.24.-)	2044	100	Cell division protein FtsH (EC 3.4.24.-)	1389	100	Cell division protein FtsH (EC 3.4.24.-)
5	short-chain dehydrogenase/reductase SDR( EC:1.1.1.100 )	1904	100	3-oxoacyl-[acyl-carrier protein] reductase (EC 1.1.1.100)	2045	100	3-oxoacyl-[acyl-carrier protein] reductase (EC 1.1.1.100)	1388	100	3-oxoacyl-[acyl-carrier protein] reductase (EC 1.1.1.100)
6	hypothetical protein	1905	100	hypothetical protein	2046	100	hypothetical protein	1387	100	hypothetical protein
					2047		hypothetical protein
7	hypothetical protein	1906	99.38	FIG01150546: hypothetical protein	2048	99.38	FIG01150546: hypothetical protein	1386	100	FIG01150546: hypothetical protein
8	DNA gyrase subunit A (EC 5.99.1.3)	1907	99.88	DNA gyrase subunit A (EC 5.99.1.3)	2049	99.88	DNA gyrase subunit A (EC 5.99.1.3)	1385	99.76	DNA gyrase subunit A (EC 5.99.1.3)
9	phosphoglucomutase/phosphomannomutase	1908	100	Phosphoglucosamine mutase (EC 5.4.2.10)	2050	98.29	Phosphoglucosamine mutase (EC 5.4.2.10)	1384	98.5	Phosphoglucosamine mutase (EC 5.4.2.10)
10	possible ring-cleaving dioxygenase	1909	100	Glyoxalase/Bleomycin resistance protein/Dioxygenase superfamily	2051	99.23	Glyoxalase/Bleomycin resistance protein/Dioxygenase superfamily	1383	100	Glyoxalase/Bleomycin resistance protein/Dioxygenase superfamily
11	Thiamin biosynthesis protein ThiC	1910	100	Thiamin biosynthesis protein ThiC	2052	100	Thiamin biosynthesis protein ThiC	1382	99.77	Thiamin biosynthesis protein ThiC	Cyanobacteria.459
12	hypothetical protein	1911	96.77	FIG01150835: hypothetical protein	2053	97.92	FIG01150835: hypothetical protein	1381	100	FIG01150835: hypothetical protein
13	conserved hypothetical protein	1912	100	hypothetical protein	2054	100	hypothetical protein	1380	100	hypothetical protein	Cyanobacteria.593
14	GUN4 domain protein	1913	100	serine/threonine kinase	2055	99.35	serine/threonine kinase	1379	100	serine/threonine kinase
15	hypothetical protein	1914	100	hypothetical protein	2056	99.43	hypothetical protein	1378	99.43	hypothetical protein
16	gas vesicle protein W	1915	99.61	gas vesicle protein W	2057	99.61	gas vesicle protein W	1377	99.61	gas vesicle protein W
17	hypothetical protein	1916	100	hypothetical protein	2058	100	hypothetical protein	1376	100	hypothetical protein
18	5&#39;-nucleotidase surE (EC 3.1.3.5)	1917	100	5-nucleotidase SurE (EC 3.1.3.5)	2059	99.58	5-nucleotidase SurE (EC 3.1.3.5)	1375	100	5-nucleotidase SurE (EC 3.1.3.5)
19	NAD-dependent glyceraldehyde-3-phosphate dehydrogenase (EC 1.2.1.12)	1918	99.42	NAD-dependent glyceraldehyde-3-phosphate dehydrogenase (EC 1.2.1.12)	2060	99.42	NAD-dependent glyceraldehyde-3-phosphate dehydrogenase (EC 1.2.1.12)	1374	99.42	NAD-dependent glyceraldehyde-3-phosphate dehydrogenase (EC 1.2.1.12)
20	2-amino-4-hydroxy-6-hydroxymethyldihydropteridine pyrophosphokinase (EC 2.7.6.3)	1919	99.4	2-amino-4-hydroxy-6-hydroxymethyldihydropteridine pyrophosphokinase (EC 2.7.6.3)	2061	100	2-amino-4-hydroxy-6-hydroxymethyldihydropteridine pyrophosphokinase (EC 2.7.6.3)	1373	100	2-amino-4-hydroxy-6-hydroxymethyldihydropteridine pyrophosphokinase (EC 2.7.6.3)
21	Dihydroneopterin aldolase (EC 4.1.2.25)	1920	94.31	Dihydroneopterin aldolase (EC 4.1.2.25)	2062	91.06	Dihydroneopterin aldolase (EC 4.1.2.25)	1372	91.06	Dihydroneopterin aldolase (EC 4.1.2.25)
22	Dihydropteroate synthase (EC 2.5.1.15)	1921	100	Dihydropteroate synthase (EC 2.5.1.15)	2063	98.27	Dihydropteroate synthase (EC 2.5.1.15)	1371	98.27	Dihydropteroate synthase (EC 2.5.1.15)
23	GTP-binding and nucleic acid-binding protein YchF	1922	100	GTP-binding and nucleic acid-binding protein YchF	2064	99.17	GTP-binding and nucleic acid-binding protein YchF	1370	99.72	GTP-binding and nucleic acid-binding protein YchF	Cyanobacteria.103
24	RNA methyltransferase, TrmA family	1923	100	RNA methyltransferase, TrmA family	2065	98.06	RNA methyltransferase, TrmA family	1369	99.78	RNA methyltransferase, TrmA family
		1924		hypothetical protein	2066		hypothetical protein
25	O-antigen polymerase family protein	1925	100	O-antigen polymerase family protein	2067	100	O-antigen polymerase family protein	1368	100	O-antigen polymerase family protein
26	soluble [2Fe-2S] ferredoxin	1926	100	soluble [2Fe-2S] ferredoxin	2068	100	soluble [2Fe-2S] ferredoxin	1367	100	soluble [2Fe-2S] ferredoxin
27	Mannose-6-phosphate isomerase (EC 5.3.1.8)	1927	100	Mannose-6-phosphate isomerase (EC 5.3.1.8)	2069	99.33	Mannose-6-phosphate isomerase (EC 5.3.1.8)	1366	99.33	Mannose-6-phosphate isomerase (EC 5.3.1.8)
28	peptidase M48 Ste24p	1928	99.62	FIG01150291: hypothetical protein	2070	99.87	FIG01150291: hypothetical protein	1365	99.75	FIG01150291: hypothetical protein
29	Ferric uptake regulation protein FUR	1929	99.32	Ferric uptake regulation protein FUR	2071	98.65	Ferric uptake regulation protein FUR	1364	100	Ferric uptake regulation protein FUR
30	hypothetical protein	1930	100	FIG01151288: hypothetical protein	2072	100	FIG01151288: hypothetical protein	1363	100	FIG01151288: hypothetical protein
31	putative D-alanyl-D-alanine carboxypeptidase/D-alanyl-D-alanine-endopeptidase	1931	99.2	D-alanyl-D-alanine carboxypeptidase (EC 3.4.16.4)	2073	99.47	D-alanyl-D-alanine carboxypeptidase (EC 3.4.16.4)	1362	99.47	D-alanyl-D-alanine carboxypeptidase (EC 3.4.16.4)
32	hypothetical protein	1932	99.43	FIG01149797: hypothetical protein	2074	98.85	FIG01149797: hypothetical protein	1361	98.85	FIG01149797: hypothetical protein
33	photosystem I subunit XI (PsaL)	1933	100	photosystem I subunit XI (PsaL)	2075	99.36	photosystem I subunit XI (PsaL)	1360	99.36	photosystem I subunit XI (PsaL)
34	photosystem I reaction center subunit VIII	1934	100	photosystem I reaction center subunit VIII	2076	100	photosystem I reaction center subunit VIII	1359	100	photosystem I reaction center subunit VIII
35	hypothetical protein	1935	100	hypothetical protein
36	ISSoc4, transposase orfA				2077	100	Mobile element protein	1358	100	Mobile element protein
37	hypothetical protein	1936	100	hypothetical protein	2526	99.8	hypothetical protein	1357	99.56	hypothetical protein
38	hypothetical protein	1937	98	hypothetical protein	2527	98	hypothetical protein	1356	100	hypothetical protein
39	hypothetical protein	1938	99.17	putative transporter, bacteriochlorophyll delivery (BCD) family	2528	100	hypothetical protein	1355	99.79	putative transporter, bacteriochlorophyll delivery (BCD) family
40	hypothetical protein	1939	86.49	FIG01149302: hypothetical protein	2529	100	FIG01149302: hypothetical protein	1354	100	FIG01149302: hypothetical protein
41	WD-40 repeat protein	1940	99.86	WD-40 repeat protein	2530	100	WD-40 repeat protein	1353	99.86	WD-40 repeat protein
42	oxidoreductase	1941	99.54	amine oxidase, flavin-containing	2531	98.61	amine oxidase, flavin-containing	1352	98.15	amine oxidase, flavin-containing
43	hypothetical protein	1942	79.92	FIG01150811: hypothetical protein	2532	95.8	FIG01150811: hypothetical protein	1351	96.64	FIG01150811: hypothetical protein
44	hypothetical protein	1943	65.17	FIG01150811: hypothetical protein	2533	100	FIG01150811: hypothetical protein	1350	99.24	FIG01150811: hypothetical protein
45	tRNA (5-methylaminomethyl-2-thiouridylate)-methyltransferase (EC 2.1.1.61)	1944	100	tRNA (5-methylaminomethyl-2-thiouridylate)-methyltransferase (EC 2.1.1.61)	2534	99.47	tRNA (5-methylaminomethyl-2-thiouridylate)-methyltransferase (EC 2.1.1.61)	1349	99.74	tRNA (5-methylaminomethyl-2-thiouridylate)-methyltransferase (EC 2.1.1.61)	Cyanobacteria.189
46	Bilin biosynthesis protein CpeZ	1945	100	Bilin biosynthesis protein CpeZ	2535	99.18	Bilin biosynthesis protein CpeZ	1348	99.54	Bilin biosynthesis protein CpeZ
47	hypothetical protein	1946	99.37	FIG01150537: hypothetical protein	2536	99.68	FIG01150537: hypothetical protein	1347	90.51	FIG01150537: hypothetical protein
48	hypothetical protein	1947	100	FIG01149291: hypothetical protein	2537	100	FIG01149291: hypothetical protein	1346	100	FIG01149291: hypothetical protein
49	TPR domain protein	1948	100	TPR domain protein	2538	97.73	TPR domain protein	1345	99.03	TPR domain protein
50	peptide transport system permease protein	1949	99.4	Oligopeptide transport system permease protein OppC (TC 3.A.1.5.1)	2539	99.73	Oligopeptide transport system permease protein OppC (TC 3.A.1.5.1)	1344	100	Oligopeptide transport system permease protein OppC (TC 3.A.1.5.1)
51	hypothetical protein	1950	99.28	FIG01152662: hypothetical protein	2540	99.28	FIG01152662: hypothetical protein	1343	99.28	FIG01152662: hypothetical protein
52	hypothetical protein
		1951		hypothetical protein
53	ISSoc4, transposase orfB				2077	100	Mobile element protein	1358	100	Mobile element protein
54	Selenide,water dikinase (EC 2.7.9.3)	1952	99.72	NADH dehydrogenase-like protein / Selenide,water dikinase (EC 2.7.9.3)	2541	98.86	NADH dehydrogenase-like protein / Selenide,water dikinase (EC 2.7.9.3)	1342	99.72	NADH dehydrogenase-like protein / Selenide,water dikinase (EC 2.7.9.3)
55	DNA polymerase III subunit alpha	1953	99.91	DNA polymerase III alpha subunit (EC 2.7.7.7) / Carboxy-terminal intein-mediated trans-splice	2542	99.57	DNA polymerase III alpha subunit (EC 2.7.7.7) / Carboxy-terminal intein-mediated trans-splice	1341	99.83	DNA polymerase III alpha subunit (EC 2.7.7.7) / Carboxy-terminal intein-mediated trans-splice
56	hypothetical protein	1954	100	FIG01152199: hypothetical protein	2543	100	FIG01152199: hypothetical protein	1340	100	FIG01152199: hypothetical protein
57	Nitrilase/cyanide hydratase and apolipoprotein N-acyltransferase	1955	100	Omega amidase (Nit2 homolog)	2544	100	Omega amidase (Nit2 homolog)	1339	98.52	Omega amidase (Nit2 homolog)	Cyanobacteria.165
58	hypothetical protein	1956	100	FIG01149486: hypothetical protein	2545	100	FIG01149486: hypothetical protein	1338	100	FIG01149486: hypothetical protein
					2546		hypothetical protein
59	hypothetical protein	1958	100	FIG01154341: hypothetical protein	2547	100	FIG01154341: hypothetical protein	1336	100	FIG01154341: hypothetical protein
60	RNA polymerase sigma-70 factor	1959	100	RNA polymerase sigma-70 factor	2548	98.96	RNA polymerase sigma-70 factor	1335	89.12	RNA polymerase sigma-70 factor
61	hypothetical protein	1960	100	putative lipoprotein	2549	99.25	putative lipoprotein	1334	86.89	putative lipoprotein
62	hypothetical protein	1961	100	hypothetical protein
63	hypothetical protein	1962	100	FIG01155555: hypothetical protein	2550	100	FIG01155555: hypothetical protein	1333	99.62	FIG01155555: hypothetical protein
64	hypothetical protein	1963	100	FIG01153591: hypothetical protein	2551	99.6	FIG01153591: hypothetical protein	1332	99.6	FIG01153591: hypothetical protein
65	hypothetical protein	1964	100	FHA domain protein	2552	100	FHA domain protein	1331	100	hypothetical protein
66	ISSoc3, orfB transposase	1965	99.37	transposase	2649	97.22	Mobile element protein	1809	48.44	ISSoc5, transposase
67	ISSoc3, orfA transposase	1163	97.65	ISSoc3, orfA transposase	2650	98.82	ORF_ID:alr7149	1689	98.31	ORF_ID:alr7149
68	hypothetical protein	1967	99.53	hypothetical protein	2553	99.53	hypothetical protein	1330	100	hypothetical protein
69	hypothetical protein	1968	99.66	hypothetical protein	2554	100	hypothetical protein	1329	100	hypothetical protein
70	hypothetical protein	1969	100	hypothetical protein	2555	100	hypothetical protein	1328	100	hypothetical protein
71	protein of unknown function DUF307	1970	100	hypothetical protein	2556	98.04	hypothetical protein	1327	100	hypothetical protein
72	hypothetical protein	1971	98.04	hypothetical protein				1326	98.04	hypothetical protein
73	Geranylgeranyl hydrogenase BchP	1972	99.51	Geranylgeranyl hydrogenase BchP	2557	99.75	Geranylgeranyl hydrogenase BchP	1325	99.51	Geranylgeranyl hydrogenase BchP
74	hypothetical protein	1973	99.63	hypothetical protein	2558	100	hypothetical protein	1324	100	hypothetical protein
75	Protein-export membrane protein secD (TC 3.A.5.1.1)	1974	99.32	Protein-export membrane protein SecD (TC 3.A.5.1.1)	2559	99.78	Protein-export membrane protein SecD (TC 3.A.5.1.1)	1323	99.78	Protein-export membrane protein SecD (TC 3.A.5.1.1)	Cyanobacteria.21
76	Protein-export membrane protein secF (TC 3.A.5.1.1)	1975	99.7	Protein-export membrane protein SecF (TC 3.A.5.1.1)	2560	99.7	Protein-export membrane protein SecF (TC 3.A.5.1.1)	1322	100	Protein-export membrane protein SecF (TC 3.A.5.1.1)	Cyanobacteria.80
77	hypothetical protein	1976	98.75	hypothetical protein	2561	99.53	hypothetical protein	1321	99.69	hypothetical protein
78	UDP-N-acetylmuramoylalanyl-D-glutamyl-2,6-diaminopimelate--D-alanyl-D- alanyl ligase (EC 6.3.2.10)	1978	100	UDP-N-acetylmuramoylalanyl-D-glutamyl-2,6-diaminopimelate--D-alanyl-D-alanine ligase (EC 6.3.2.10)	2563	100	UDP-N-acetylmuramoylalanyl-D-glutamyl-2,6-diaminopimelate--D-alanyl-D-alanine ligase (EC 6.3.2.10)	1319	99.78	UDP-N-acetylmuramoylalanyl-D-glutamyl-2,6-diaminopimelate--D-alanyl-D-alanine ligase (EC 6.3.2.10)
79	hypothetical protein	1979	100	hypothetical protein	2564	98.21	hypothetical protein	1318	100	hypothetical protein
80	beta-Ig-H3/fasciclin	1980	97.5	Sensory subunit of low CO2-induced protein complex, putative	2565	100	Sensory subunit of low CO2-induced protein complex, putative	1317	100	Sensory subunit of low CO2-induced protein complex, putative
81	hypothetical protein	1981	100	FIG01153718: hypothetical protein	2566	100	FIG01153718: hypothetical protein	1316	100	FIG01153718: hypothetical protein
82	2-succinyl-5-enolpyruvyl-6-hydroxy-3-cyclohexene-1-carboxylic-acid synthase (EC 2.2.1.9)	1982	98.66	2-succinyl-5-enolpyruvyl-6-hydroxy-3-cyclohexene-1-carboxylic-acid synthase (EC 2.2.1.9)	2567	99.83	2-succinyl-5-enolpyruvyl-6-hydroxy-3-cyclohexene-1-carboxylic-acid synthase (EC 2.2.1.9)	1315	99.16	2-succinyl-5-enolpyruvyl-6-hydroxy-3-cyclohexene-1-carboxylic-acid synthase (EC 2.2.1.9)	Cyanobacteria.490
83	tRNA delta(2)-isopentenylpyrophosphate transferase (EC 2.5.1.8)										Cyanobacteria.381
84	hypothetical protein	1983	99.55	FIG01151676: hypothetical protein	2568	98.64	FIG01151676: hypothetical protein	1314	99.1	FIG01151676: hypothetical protein
85	Ribulose-phosphate 3-epimerase (EC 5.1.3.1)	1984	100	Ribulose-phosphate 3-epimerase (EC 5.1.3.1)	2569	98.73	Ribulose-phosphate 3-epimerase (EC 5.1.3.1)	1313	100	Ribulose-phosphate 3-epimerase (EC 5.1.3.1)
86	hypothetical protein	1985	100	hypothetical protein	2570	100	hypothetical protein	1312	100	hypothetical protein
87	Glyoxalase/bleomycin resistance protein/dioxygenase	1986	100	glyoxalase family protein	2571	100	glyoxalase family protein	1311	100	glyoxalase family protein
88	YjeF protein, function unknown				2572	99.62	YjeF protein, function unknown	1310	99.24	YjeF protein, function unknown	Cyanobacteria.552
89	Undecaprenyl-diphosphatase (EC 3.6.1.27)	1999	99.28	Undecaprenyl-diphosphatase (EC 3.6.1.27)	2573	98.91	Undecaprenyl-diphosphatase (EC 3.6.1.27)	1309	99.64	Undecaprenyl-diphosphatase (EC 3.6.1.27)	Cyanobacteria.376
90	hypothetical protein
91	hypothetical protein	2000	100	FIG052964: hypothetical protein	2574	100	FIG052964: hypothetical protein	1308	100	FIG052964: hypothetical protein
92	photosystem II reaction center protein PsbZ	2001	100	YCF9, conserved hypothetical protein	2575	100	YCF9, conserved hypothetical protein	1307	100	YCF9, conserved hypothetical protein
93	ISSoc1, transposase	2002	97.39	ISSoc1, transposase	2576	97.34	ISSoc1, transposase	1306	91.44	ISSoc1, transposase
94	Putative preQ0 transporter	2003	100	Putative preQ0 transporter	2577	100	Putative preQ0 transporter	1305	99.57	Putative preQ0 transporter
95	response regulator receiver protein	2004	98.62	response regulator	2578	100	response regulator	1304	100	response regulator
96	SAM-dependent methyltransferases	2005	100	SAM-dependent methyltransferases	2579	100	SAM-dependent methyltransferases	1303	100	SAM-dependent methyltransferases
97	hypothetical protein	2006	98.95	hypothetical protein	2580	100	hypothetical protein	1302	100	hypothetical protein
98	hypothetical protein	2007	100	FIG01149748: hypothetical protein	2581	100	FIG01149748: hypothetical protein	1301	100	FIG01149748: hypothetical protein
99	transporter, major facilitator family	2008	99.78	transporter, major facilitator family	2582	99.78	transporter, major facilitator family	1300	99.78	transporter, major facilitator family
100	probable glycosyltransferase	2009	99.49	probable glycosyltransferase	2583	99.75	probable glycosyltransferase	1299	100	probable glycosyltransferase	Cyanobacteria.467
101	Serine phosphatase RsbU, regulator of sigma subunit	2010	99.48	Serine phosphatase RsbU, regulator of sigma subunit	2584	99.83	Serine phosphatase RsbU, regulator of sigma subunit	1298	99.83	Serine phosphatase RsbU, regulator of sigma subunit
102	hypothetical protein	2011	98.61	hypothetical protein	2585	98.61	hypothetical protein	1297	98.61	hypothetical protein
103	Argininosuccinate lyase (EC 4.3.2.1)	2012	99.62	Argininosuccinate lyase (EC 4.3.2.1)	2586	99.43	Argininosuccinate lyase (EC 4.3.2.1)	1296	100	Argininosuccinate lyase (EC 4.3.2.1)
104	hypothetical protein	2013	99.51	FIG00871359: hypothetical protein	2587	99.51	FIG00871359: hypothetical protein	1295	100	FIG00871359: hypothetical protein
		2014		hypothetical protein	2588		hypothetical protein	1294		hypothetical protein
					2589		hypothetical protein
105	UDP-N-acetylglucosamine 2-epimerase (EC 5.1.3.14)	2015	100	UDP-N-acetylglucosamine 2-epimerase (EC 5.1.3.14)	2590	99.73	UDP-N-acetylglucosamine 2-epimerase (EC 5.1.3.14)	1293	100	UDP-N-acetylglucosamine 2-epimerase (EC 5.1.3.14)
106	hypothetical protein	2016	100	FIG01157788: hypothetical protein	2591	100	FIG01157788: hypothetical protein	1292	100	FIG01157788: hypothetical protein
107	hypothetical protein	2017	98.65	hypothetical protein	2592	100	hypothetical protein	1291	100	hypothetical protein
108	hypothetical protein	2018	98.11	hypothetical protein	2593	100	hypothetical protein	1290	100	hypothetical protein
109	Cell division protein FtsZ (EC 3.4.24.-)	2019	99.73	Cell division protein FtsZ (EC 3.4.24.-)	2594	99.76	Cell division protein FtsZ (EC 3.4.24.-)	1289	100	Cell division protein FtsZ (EC 3.4.24.-)	Cyanobacteria.322
110	D-alanine--D-alanine ligase (EC 6.3.2.4)	2020	99.69	D-alanine--D-alanine ligase (EC 6.3.2.4)	2595	100	D-alanine--D-alanine ligase (EC 6.3.2.4)	1288	99.69	D-alanine--D-alanine ligase (EC 6.3.2.4)	Cyanobacteria.91
111	hypothetical protein	2021	100	FIG01153004: hypothetical protein	2596	100	FIG01153004: hypothetical protein	1287	100	FIG01153004: hypothetical protein
112	Mg-protoporphyrin O-methyltransferase (EC 2.1.1.11)	2022	100	Mg-protoporphyrin O-methyltransferase (EC 2.1.1.11)	2597	100	Mg-protoporphyrin O-methyltransferase (EC 2.1.1.11)	1286	100	Mg-protoporphyrin O-methyltransferase (EC 2.1.1.11)	Cyanobacteria.150
113	hypothetical protein	2023	100	FIG01153610: hypothetical protein	2598	100	FIG01153610: hypothetical protein	1285	99.58	FIG01153610: hypothetical protein	Cyanobacteria.446
114	peptidyl-prolyl cis-trans isomerase B	2024	100	Peptidyl-prolyl cis-trans isomerase	2599	99.6	Peptidyl-prolyl cis-trans isomerase	1284	100	Peptidyl-prolyl cis-trans isomerase
115	hypothetical protein	2025	99.59	FIG01151201: hypothetical protein	2600	99.59	FIG01151201: hypothetical protein	1283	99.59	FIG01151201: hypothetical protein
116	hypothetical protein	2026	99.67	Hypothetical glycine rich membrane protein DUF1517	2601	100	Hypothetical glycine rich membrane protein DUF1517	1282	100	Hypothetical glycine rich membrane protein DUF1517
		2027		hypothetical protein
117	serine protease	2028	99.53	Extracellular deoxyribonuclease PA3909 (required for catabolism of external DNA)	2766	99.74	endonuclease/exonuclease/phosphatase family protein	1281	99.74	endonuclease/exonuclease/phosphatase family protein
118	Cobalt-precorrin-6 synthase, anaerobic	2029	99.73	Cobalt-precorrin-6 synthase, anaerobic	2767	100	Cobalt-precorrin-6 synthase, anaerobic	1280	100	Cobalt-precorrin-6 synthase, anaerobic	Cyanobacteria.380
119	hypothetical protein	2030	99.15	FIG01154844: hypothetical protein	2768	99.15	FIG01154844: hypothetical protein	1279	100	FIG01154844: hypothetical protein
120	Peptide deformylase (EC 3.5.1.88)	2031	99.49	Peptide deformylase (EC 3.5.1.88)	2769	99.49	Peptide deformylase (EC 3.5.1.88)	1278	99.49	Peptide deformylase (EC 3.5.1.88)
121	hypothetical protein	2032	100	FIG01155488: hypothetical protein	2770	99.03	FIG01155488: hypothetical protein	1277	99.03	FIG01155488: hypothetical protein	Cyanobacteria.592
122	hypothetical protein	2033	99.07	FIG01153712: hypothetical protein	2771	100	FIG01153712: hypothetical protein	1276	100	FIG01153712: hypothetical protein	Cyanobacteria.152
123	phycobilisome degradation protein nblA, putative	2034	100	phycobilisome degradation protein nblA, putative	2772	100	phycobilisome degradation protein nblA, putative	1275	100	phycobilisome degradation protein nblA, putative
					2773		hypothetical protein
124	putative RNA-binding protein	2035	97.3	putative RNA-binding protein	2774	100	putative RNA-binding protein	1273	97.3	RNA-binding protein
125	Exonuclease SbcD	2036	98.16	DNA double-strand break repair protein Mre11	2775	100	DNA double-strand break repair protein Mre11	1272	100	DNA double-strand break repair protein Mre11
126	Transglycosylase-associated protein	2037	100	Transglycosylase-associated protein
					2776		hypothetical protein	1271		hypothetical protein
127	Biosynthetic arginine decarboxylase (EC 4.1.1.19)	2038	99.05	Biosynthetic arginine decarboxylase (EC 4.1.1.19)	2777	99.05	Biosynthetic arginine decarboxylase (EC 4.1.1.19)	1270	99.05	Biosynthetic arginine decarboxylase (EC 4.1.1.19)	Cyanobacteria.81
128	phosphate ABC transporter, periplasmic phosphate-binding protein	2039	100	Phosphate ABC transporter, periplasmic phosphate-binding protein PstS (TC 3.A.1.7.1)	2778	99.17	Phosphate ABC transporter, periplasmic phosphate-binding protein PstS (TC 3.A.1.7.1)	1269	99.44	Phosphate ABC transporter, periplasmic phosphate-binding protein PstS (TC 3.A.1.7.1)
129	Chaperone protein DnaK	2040	99.84	Chaperone protein DnaK	2779	100	Chaperone protein DnaK	1268	99.84	Chaperone protein DnaK
130	DnaJ-class molecular chaperone CbpA	2041	99.69	DnaJ-class molecular chaperone CbpA	2780	100	DnaJ-class molecular chaperone CbpA	1267	100	DnaJ-class molecular chaperone CbpA
131	Glycolate dehydrogenase (EC 1.1.99.14), iron-sulfur subunit GlcF	2042	98.8	Glycolate dehydrogenase (EC 1.1.99.14), iron-sulfur subunit GlcF	2781	99.52	Glycolate dehydrogenase (EC 1.1.99.14), iron-sulfur subunit GlcF	1266	99.76	Glycolate dehydrogenase (EC 1.1.99.14), iron-sulfur subunit GlcF
132	hypothetical protein	2043	100	hypothetical protein	2782	100	hypothetical protein	1265	100	hypothetical protein
133	hypothetical protein	2044	100	hypothetical protein	2783	100	hypothetical protein	1264	100	hypothetical protein
134	Long-chain-fatty-acid--CoA ligase (EC 6.2.1.3)	2045	98.24	Long-chain-fatty-acid--CoA ligase (EC 6.2.1.3)	2784	96.01	Long-chain-fatty-acid--CoA ligase (EC 6.2.1.3)	1263	98.4	Long-chain-fatty-acid--CoA ligase (EC 6.2.1.3)
135	CRISPR-associated protein Cas2	2046	100	CRISPR-associated protein Cas2	2785	100	CRISPR-associated protein Cas2	1262	98.75	CRISPR-associated protein Cas2
136	hypothetical protein	2047	100	CRISPR-associated protein Cas1	2786	100	CRISPR-associated protein Cas1	1261	100	CRISPR-associated protein Cas1
137	hypothetical protein	2048	99.43	hypothetical protein	2787	99.81	hypothetical protein	1260	100	hypothetical protein
		2049		hypothetical protein	2788		hypothetical protein	1259		hypothetical protein
138	hypothetical protein	2050	98.04	hypothetical protein	2789	100	hypothetical protein	1258	100	hypothetical protein
139	hypothetical protein	2051	100	hypothetical protein	2790	100	hypothetical protein	1257	100	hypothetical protein
140	hypothetical protein	2051	77.19	hypothetical protein	2790	77.19	hypothetical protein	1257	77.19	hypothetical protein
141	hypothetical protein	2051	78.95	hypothetical protein	2790	78.95	hypothetical protein	1257	78.95	hypothetical protein
142	CAB/ELIP/HLIP family protein	2052	100	CAB/ELIP/HLIP family protein	5	100	CAB/ELIP/HLIP family protein	1256	100	CAB/ELIP/HLIP family protein
143	Threonine dehydratase biosynthetic (EC 4.3.1.19)	2053	100	Threonine dehydratase biosynthetic (EC 4.3.1.19)	6	99.8	Threonine dehydratase biosynthetic (EC 4.3.1.19)	1255	99.8	Threonine dehydratase biosynthetic (EC 4.3.1.19)
144	Putative heme iron utilization protein	2054	100	Putative heme iron utilization protein	7	100	Putative heme iron utilization protein	1254	100	Putative heme iron utilization protein
145	hydrolase, alpha/beta fold family	2055	100	Possible alpha/beta hydrolase superfamily, slr1917 homolog	8	99.68	Possible alpha/beta hydrolase superfamily, slr1917 homolog	1253	99.68	Possible alpha/beta hydrolase superfamily, slr1917 homolog
146	Glycosyl transferase WecB/TagA/CpsF	2056	100	Glycosyl transferase WecB/TagA/CpsF	9	99.17	Glycosyl transferase WecB/TagA/CpsF	1252	99.59	Glycosyl transferase WecB/TagA/CpsF
147	Cell division transporter, ATP-binding protein FtsE (TC 3.A.5.1.1)	2057	100	Cell division transporter, ATP-binding protein FtsE (TC 3.A.5.1.1)	10	97.58	Cell division transporter, ATP-binding protein FtsE (TC 3.A.5.1.1)	1251	98.39	Cell division transporter, ATP-binding protein FtsE (TC 3.A.5.1.1)
148	5-methyltetrahydropteroyltriglutamate--homocysteine methyltransferase (EC 2.1.1.14)	2058	100	5-methyltetrahydropteroyltriglutamate--homocysteine methyltransferase (EC 2.1.1.14)
149	hypothetical protein
150	Dipeptide-binding ABC transporter, periplasmic substrate-binding component (TC 3.A.1.5.2)	2059	99.74	Dipeptide-binding ABC transporter, periplasmic substrate-binding component (TC 3.A.1.5.2)
151	peptide/opine/nickel ABC transporter (PepT) family, permease protein	2060	100	Dipeptide transport system permease protein DppB (TC 3.A.1.5.2)
152	peptide/opine/nickel ABC transporter (PepT) family, permease protein	2061	100	Dipeptide transport system permease protein DppC (TC 3.A.1.5.2)
153	oligopeptide/dipeptide ABC transporter, ATP-binding protein	2062	100	Dipeptide transport ATP-binding protein DppD (TC 3.A.1.5.2)
154	peptide/opine/nickel uptake ABC transporter (PepT) family, ATP-binding protein	2063	100	peptide/opine/nickel uptake ABC transporter (PepT) family, ATP-binding protein
155	Cell division protein FtsX	2064	100	Cell division protein FtsX	11	99.34	Cell division protein FtsX	1250	100	Cell division protein FtsX
156	DNA-directed RNA polymerase omega subunit (EC 2.7.7.6)	2065	100	DNA-directed RNA polymerase omega subunit (EC 2.7.7.6)	12	100	DNA-directed RNA polymerase omega subunit (EC 2.7.7.6)	1249	100	DNA-directed RNA polymerase omega subunit (EC 2.7.7.6)
157	hypothetical protein
158	ISSoc3, orfA transposase	1224	97.3	ORF_ID:alr7149	1519	95.95	ISSoc3, orfA transposase	1152	97.3	ISSoc3, orfA transposase
159	ISSoc3, orfB transposase	768	96.27	transposase	2649	97.22	Mobile element protein	56	47.87	ISSoc5, transposase
160	mechanosensitive ion channel	2066	100	Potassium efflux system KefA protein / Small-conductance mechanosensitive channel	13	97.51	Potassium efflux system KefA protein / Small-conductance mechanosensitive channel	1248	97.64	Potassium efflux system KefA protein / Small-conductance mechanosensitive channel
161	calcium/proton exchanger	2067	100	H+/Ca2+ exchanger	14	100	H+/Ca2+ exchanger	1247	100	H+/Ca2+ exchanger
162	hypothetical protein	2068	100	hypothetical protein	15	100	hypothetical protein	1246	99.07	hypothetical protein
163	Phosphopantothenoylcysteine decarboxylase (EC 4.1.1.36) / Phosphopantothenoylcysteine synthetase (EC 6.3.2.5)	2069	100	Phosphopantothenoylcysteine decarboxylase (EC 4.1.1.36) / Phosphopantothenoylcysteine synthetase (EC 6.3.2.5)	16	99.75	Phosphopantothenoylcysteine decarboxylase (EC 4.1.1.36) / Phosphopantothenoylcysteine synthetase (EC 6.3.2.5)	1245	99.75	Phosphopantothenoylcysteine decarboxylase (EC 4.1.1.36) / Phosphopantothenoylcysteine synthetase (EC 6.3.2.5)
164	hypothetical protein	2070	100	hypothetical protein	17	100	hypothetical protein	1244	100	hypothetical protein
165	hypothetical protein	2071	99.59	FIG01152127: hypothetical protein	18	99.59	FIG01152127: hypothetical protein	1243	99.59	FIG01152127: hypothetical protein
166	hypothetical protein	2072	100	Hypothetical protein, contains HAS barrel docking domain and DUF87 domain	19	100	Hypothetical protein, contains HAS barrel docking domain and DUF87 domain	1242	99.65	Hypothetical protein, contains HAS barrel docking domain and DUF87 domain
167	2-octaprenyl-6-methoxyphenol hydroxylase (EC 1.14.13.-)	2073	99.76	2-octaprenyl-6-methoxyphenol hydroxylase (EC 1.14.13.-)	20	99.52	2-octaprenyl-6-methoxyphenol hydroxylase (EC 1.14.13.-)	1241	99.5	2-octaprenyl-6-methoxyphenol hydroxylase (EC 1.14.13.-)
168	2-methyl-6-phytyl-1,4-benzoquinone methyltransferase / 2-methyl-6-solanyl-1,4-benzoquinone methyltransferase	2074	99.7	2-methyl-6-phytyl-1,4-benzoquinone methyltransferase / 2-methyl-6-solanyl-1,4-benzoquinone methyltransferase	21	99.7	2-methyl-6-phytyl-1,4-benzoquinone methyltransferase / 2-methyl-6-solanyl-1,4-benzoquinone methyltransferase	1240	100	2-methyl-6-phytyl-1,4-benzoquinone methyltransferase / 2-methyl-6-solanyl-1,4-benzoquinone methyltransferase
		2075		hypothetical protein
169	5-methyltetrahydropteroyltriglutamate--homocysteine methyltransferase (EC 2.1.1.14)	2076	100	5-methyltetrahydropteroyltriglutamate--homocysteine methyltransferase (EC 2.1.1.14)	22	99.73	5-methyltetrahydropteroyltriglutamate--homocysteine methyltransferase (EC 2.1.1.14)	1239	99.87	5-methyltetrahydropteroyltriglutamate--homocysteine methyltransferase (EC 2.1.1.14)
170	molybdopterin converting factor, subunit 2	2077	97.67	Molybdenum cofactor biosynthesis protein MoaE	23	97.67	Molybdenum cofactor biosynthesis protein MoaE	1238	97.67	Molybdenum cofactor biosynthesis protein MoaE
171	Molybdenum cofactor biosynthesis protein C	2078	100	Molybdenum cofactor biosynthesis protein MoaC / Molybdopterin-guanine dinucleotide biosynthesis protein MobA	24	99.71	Molybdenum cofactor biosynthesis protein MoaC / Molybdopterin-guanine dinucleotide biosynthesis protein MobA	1237	99.71	Molybdenum cofactor biosynthesis protein MoaC / Molybdopterin-guanine dinucleotide biosynthesis protein MobA
172	Molybdenum cofactor biosynthesis protein A	2079	100	Molybdenum cofactor biosynthesis protein MoaA	25	100	Molybdenum cofactor biosynthesis protein MoaA	1236	100	Molybdenum cofactor biosynthesis protein MoaA
173	molybdopterin biosynthesis protein	2080	100	Molybdopterin biosynthesis protein MoeA	26	99.22	Molybdopterin biosynthesis protein MoeA	1235	99.74	Molybdopterin biosynthesis protein MoeA
174	conserved hypothetical protein	2081	100	FIG01149822: hypothetical protein	27	99.36	FIG01149822: hypothetical protein	1234	100	FIG01149822: hypothetical protein
175	nitrate reductase( EC:1.7.99.4 )	2082	100	Assimilatory nitrate reductase large subunit (EC:1.7.99.4)	28	96.86	Assimilatory nitrate reductase large subunit (EC:1.7.99.4)	1233	100	Assimilatory nitrate reductase large subunit (EC:1.7.99.4)
176	Assimilatory nitrate reductase large subunit (EC:1.7.99.4)	2083	100	Assimilatory nitrate reductase large subunit (EC:1.7.99.4)	28	99.77	Assimilatory nitrate reductase large subunit (EC:1.7.99.4)	1233	99.77	Assimilatory nitrate reductase large subunit (EC:1.7.99.4)
177	pilin domain protein	2084	100	pilin domain protein	29	100	pilin domain protein	1232	100	pilin domain protein
178	type IV pilin, putative	2085	100	type IV pilin, putative	29	100	pilin domain protein	1232	100	pilin domain protein
179	Dihydroorotase (EC 3.5.2.3)	2086	100	Dihydroorotase (EC 3.5.2.3)				1231	93.41	Dihydroorotase (EC 3.5.2.3)
180	hypothetical protein	2087	100	FIG01155110: hypothetical protein	30	100	FIG01155110: hypothetical protein	1230	96.99	FIG01155110: hypothetical protein
181	ClpB protein	2088	100	ClpB protein	31	98.41	ClpB protein	1229	99.77	ClpB protein
					32		3&#39;-to-5&#39; exoribonuclease RNase R
182	3&#39;-to-5&#39; exoribonuclease RNase R	2089	100	3&#39;-to-5&#39; exoribonuclease RNase R	33	99.63	3&#39;-to-5&#39; exoribonuclease RNase R	1228	99.74	3&#39;-to-5&#39; exoribonuclease RNase R
183	Phosphate transport system regulatory protein PhoU	2090	100	Phosphate transport system regulatory protein PhoU	34	98.12	Phosphate transport system regulatory protein PhoU	1227	98.59	Phosphate transport system regulatory protein PhoU
		2091		hypothetical protein	35		hypothetical protein
184	hypothetical protein	2092	99.77	FIG01149698: hypothetical protein	36	94.02	FIG01149698: hypothetical protein	1226	94.48	FIG01149698: hypothetical protein	Cyanobacteria.456
185	hypothetical protein	2093	98.61	Lycopene cyclase, CruP type	37	97.62	Lycopene cyclase, CruP type	1225	97.42	Lycopene cyclase, CruP type
		2094		hypothetical protein
186	Malto-oligosyltrehalose trehalohydrolase (EC 3.2.1.141)	2095	93.21	Malto-oligosyltrehalose trehalohydrolase (EC 3.2.1.141)	38	98.84	Malto-oligosyltrehalose trehalohydrolase (EC 3.2.1.141)	1224	99.34	Malto-oligosyltrehalose trehalohydrolase (EC 3.2.1.141)
187	hypothetical protein	2096	97.73	TonB family protein	39	97.73	TonB family protein	1223	100	TonB family protein
188	SSU ribosomal protein S21p	2097	100	SSU ribosomal protein S21p	40	100	SSU ribosomal protein S21p	1222	100	SSU ribosomal protein S21p
189	trypsin domain lipoprotein	2098	98.56	trypsin domain lipoprotein	41	89.02	trypsin domain lipoprotein	1221	87.35	trypsin domain lipoprotein
190	putative partition protein A	2100	98.25	putative partition protein A
191	probable chromosome partitioning protein, ParA family	2101	100	ParA family chromosome partitioning protein
192	hypothetical protein	2102	99.11	FIG01157340: hypothetical protein
		2103		hypothetical protein
193	1-deoxy-D-xylulose 5-phosphate reductoisomerase (EC 1.1.1.267)	2104	100	1-deoxy-D-xylulose 5-phosphate reductoisomerase (EC 1.1.1.267)	42	99.74	1-deoxy-D-xylulose 5-phosphate reductoisomerase (EC 1.1.1.267)	1220	98.72	1-deoxy-D-xylulose 5-phosphate reductoisomerase (EC 1.1.1.267)	Cyanobacteria.114
194	ABC transporter ATP-binding protein	2105	98.81	ATP-binding protein of ABC transporter	43	97.45	ATP-binding protein of ABC transporter	1219	98.98	ATP-binding protein of ABC transporter
195	UDP-N-acetylmuramoylalanyl-D-glutamate--2,6-diaminopimelate ligase (EC 6.3.2.13)	2106	99.42	UDP-N-acetylmuramoylalanyl-D-glutamate--2,6-diaminopimelate ligase (EC 6.3.2.13)	44	91.05	UDP-N-acetylmuramoylalanyl-D-glutamate--2,6-diaminopimelate ligase (EC 6.3.2.13)	1218	100	UDP-N-acetylmuramoylalanyl-D-glutamate--2,6-diaminopimelate ligase (EC 6.3.2.13)	Cyanobacteria.176
196	Carbamoyl-phosphate synthase small chain (EC 6.3.5.5)	2107	88.14	Carbamoyl-phosphate synthase small chain (EC 6.3.5.5)	45	90.59	Carbamoyl-phosphate synthase small chain (EC 6.3.5.5)	1217	96.96	Carbamoyl-phosphate synthase small chain (EC 6.3.5.5)	Cyanobacteria.125
197	type IV pilin, putative	2108	74.35	type IV pilin, putative	46	87.43	type IV pilin, putative	1216	98.91	type IV pilin, putative
198	hypothetical protein	2109	74.35	FIG01155558: hypothetical protein	47	85.71	FIG01155558: hypothetical protein	1215	90.55	FIG01155558: hypothetical protein
199	type IV pilin, putative	2110	72.18	type IV pilin, putative	48	72.22	type IV pilin, putative	1213	94.02	type IV pilin, putative
200	hypothetical protein	2111	71.21	ORF_ID:tlr0678 unknown protein	49	77.15	ORF_ID:tlr0678 unknown protein	1212	77.75	ORF_ID:tlr0678 unknown protein
					50		hypothetical protein
201	DNA-binding response regulator	2112	98.48	DNA-binding response regulator, LuxR family	51	97.47	DNA-binding response regulator	1211	95.45	DNA-binding response regulator
202	ORF19	2113	99.45	ORF19	52	99.45	ORF19	1210	100	hypothetical protein
203	hypothetical protein				53	100	hypothetical protein
		2114		hypothetical protein
204	Formamidopyrimidine-DNA glycosylase (EC 3.2.2.23)	2115	99.65	Formamidopyrimidine-DNA glycosylase (EC 3.2.2.23)	54	97.17	Formamidopyrimidine-DNA glycosylase (EC 3.2.2.23)	1203	99.65	Formamidopyrimidine-DNA glycosylase (EC 3.2.2.23)	Cyanobacteria.226
205	photosystem I subunit IV (PsaE)	2116	100	photosystem I subunit IV (PsaE)	55	100	photosystem I subunit IV (PsaE)	1202	100	photosystem I subunit IV (PsaE)
206	CAB/ELIP/HLIP-related protein	2117	100	CAB/ELIP/HLIP-related protein	56	100	CAB/ELIP/HLIP-related protein	1201	100	CAB/ELIP/HLIP-related protein
					57		hypothetical protein
207	NAD synthetase (EC 6.3.1.5) / Glutamine amidotransferase chain of NAD synthetase	2118	95.68	NAD synthetase (EC 6.3.1.5) / Glutamine amidotransferase chain of NAD synthetase	58	96.89	NAD synthetase (EC 6.3.1.5) / Glutamine amidotransferase chain of NAD synthetase	1200	96.76	NAD synthetase (EC 6.3.1.5) / Glutamine amidotransferase chain of NAD synthetase	Cyanobacteria.7
208	Excinuclease ABC subunit C	2119	99.84	Excinuclease ABC subunit C	59	99.52	Excinuclease ABC subunit C	1199	99.19	Excinuclease ABC subunit C
209	Multimodular transpeptidase-transglycosylase (EC 2.4.1.129) (EC 3.4.-.-)	2120	99.74	Multimodular transpeptidase-transglycosylase (EC 2.4.1.129) (EC 3.4.-.-)	60	99.74	Multimodular transpeptidase-transglycosylase (EC 2.4.1.129) (EC 3.4.-.-)	1198	100	Multimodular transpeptidase-transglycosylase (EC 2.4.1.129) (EC 3.4.-.-)
210	serine/threonine protein kinase				61	99.84	serine/threonine protein kinase( EC:2.7.1.- )	1197	100	serine/threonine protein kinase( EC:2.7.1.- )
		2121		serine/threonine protein kinase( EC:2.7.1.- ) stop codon insertion
		2122		hypothetical protein
211	histone deacetylase family protein	2123	99.67	Deacetylases, including yeast histone deacetylase and acetoin utilization protein	62	99.34	Deacetylases, including yeast histone deacetylase and acetoin utilization protein	1196	99.67	Deacetylases, including yeast histone deacetylase and acetoin utilization protein
212	protein phosphatase 2C family protein	2124	100	Protein serine/threonine phosphatase( EC:3.1.3.16 )	63	100	Protein serine/threonine phosphatase( EC:3.1.3.16 )	1195	100	Protein serine/threonine phosphatase( EC:3.1.3.16 )
213	Ubiquinone biosynthesis monooxygenase UbiB	2125	99.44	Ubiquinone biosynthesis monooxygenase UbiB	64	99.25	Ubiquinone biosynthesis monooxygenase UbiB	1194	99.44	Ubiquinone biosynthesis monooxygenase UbiB
214	hypothetical protein	2126	98.98	FIG01149994: hypothetical protein	65	98.98	FIG01149994: hypothetical protein	1193	98.98	FIG01149994: hypothetical protein
215	Phycobilisome rod-core linker polypeptide, phycocyanin-associated	2127	100	Phycobilisome rod-core linker polypeptide, phycocyanin-associated	66	100	Phycobilisome rod-core linker polypeptide, phycocyanin-associated	1192	100	Phycobilisome rod-core linker polypeptide, phycocyanin-associated
216	Phycocyanobilin lyase beta subunit	2128	100	Phycocyanobilin lyase beta subunit	67	99.53	Phycocyanobilin lyase beta subunit	1191	100	Phycocyanobilin lyase beta subunit
217	Phycocyanobilin lyase alpha subunit	2129	100	Phycocyanobilin lyase alpha subunit	68	99.22	Phycocyanobilin lyase alpha subunit	1190	100	Phycocyanobilin lyase alpha subunit
218	phycocyanin-associated 7.8kDa rod linker protein	2130	100	phycobilisome 8.9 kDa linker polypeptide, phycocyanin-associated, rod	69	100	phycobilisome 8.9 kDa linker polypeptide, phycocyanin-associated, rod	1189	100	phycobilisome 8.9 kDa linker polypeptide, phycocyanin-associated, rod
219	Phycocyanin alpha chain	2131	100	Phycocyanin alpha chain	70	100	Phycocyanin alpha chain	1188	100	Phycocyanin alpha chain
220	Phycocyanin beta chain	2132	100	Phycocyanin beta chain	71	100	Phycocyanin beta chain	1187	100	Phycocyanin beta chain
221	hypothetical protein	2133	100	hypothetical protein	72	100	hypothetical protein	1186	100	hypothetical protein
222	hypothetical protein				73	98.39	FIG01150704: hypothetical protein	1185	98.39	FIG01150704: hypothetical protein
223	Tryptophan synthase alpha chain (EC 4.2.1.20)	555	89.71	Tryptophan synthase alpha chain (EC 4.2.1.20)	74	100	Tryptophan synthase alpha chain (EC 4.2.1.20)	1184	100	Tryptophan synthase alpha chain (EC 4.2.1.20)
224	hydrophobic amino acid uptake ABC transporter (HAAT) family, periplasmic amino acid-binding protein	2134	99.79	FIG01151032: hypothetical protein	75	100	FIG01151032: hypothetical protein	1183	100	FIG01151032: hypothetical protein
225	hypothetical protein	2135	100	FIG01149369: hypothetical protein	76	100	FIG01149369: hypothetical protein	1182	100	FIG01149369: hypothetical protein
226	Transposase, IS605 OrfB	438	99.24	Transposase, IS605 OrfB	1038	99.49	Transposase, IS605 OrfB	257	99.24	Transposase, IS605 OrfB
227	hypothetical protein	2137	100	FIG01151153: hypothetical protein	77	100	FIG01151153: hypothetical protein	1181	100	FIG01151153: hypothetical protein
228	polar amino amino acid ABC transporter (PAAT) family, ATP-binding protein	2138	99.2	polar amino amino acid ABC transporter (PAAT) family, ATP-binding protein	78	99.16	polar amino amino acid ABC transporter (PAAT) family, ATP-binding protein	1180	100	polar amino amino acid ABC transporter (PAAT) family, ATP-binding protein
229	hypothetical protein	2139	100	hypothetical protein	79	100	hypothetical protein	1179	100	hypothetical protein
230	hypothetical protein							1178	100	hypothetical protein
231	gas vesicle protein	2140	100	gas vesicle protein	80	100	gas vesicle protein	1177	100	gas vesicle protein
232	hypothetical protein	2141	100	hypothetical protein	81	100	hypothetical protein	1176	100	hypothetical protein	Cyanobacteria.469
233	hypothetical protein	2142	100	hypothetical protein
234	Fibronectin/fibrinogen-binding protein	2143	99.67	Fibronectin/fibrinogen-binding protein	82	99.83	Fibronectin/fibrinogen-binding protein	1175	99.83	Fibronectin/fibrinogen-binding protein	Cyanobacteria.478
235	probable serine protease inhibitor	2144	98.6	probable serine protease inhibitor	83	96.08	probable serine protease inhibitor	1174	95.85	probable serine protease inhibitor
236	hypothetical protein	2145	100	FIG01154206: hypothetical protein
237	hypothetical protein	2146	98.28	FIG01153914: hypothetical protein	84	80.46	FIG01153914: hypothetical protein	1173	81.03	FIG01153914: hypothetical protein
238	oxidoreductase, short chain dehydrogenase/reductase family	2147	99.53	oxidoreductase, short chain dehydrogenase/reductase family	85	99.53	FIG00873794: hypothetical protein	1172	93.11	oxidoreductase, short chain dehydrogenase/reductase family
239	hypothetical protein	2148	100	FIG01153832: hypothetical protein	86	99.62	FIG01153832: hypothetical protein	1171	100	FIG01153832: hypothetical protein
240	Thymidylate synthase thyX (EC 2.1.1.-)	2149	100	Thymidylate synthase thyX (EC 2.1.1.-)	87	100	Thymidylate synthase thyX (EC 2.1.1.-)	1170	99.64	Thymidylate synthase thyX (EC 2.1.1.-)
241	hypothetical protein	2150	100	FIG01152107: hypothetical protein	88	99.61	FIG01152107: hypothetical protein	1169	99.61	FIG01152107: hypothetical protein
242	bacterial sugar transferase family protein	2151	99.79	Undecaprenyl-phosphate galactosephosphotransferase (EC 2.7.8.6)	89	99.15	Undecaprenyl-phosphate galactosephosphotransferase (EC 2.7.8.6)	1168	98.93	Undecaprenyl-phosphate galactosephosphotransferase (EC 2.7.8.6)
243	Phosphoribosylaminoimidazole-succinocarboxamide synthase (EC 6.3.2.6)	2152	100	Phosphoribosylaminoimidazole-succinocarboxamide synthase (EC 6.3.2.6)	90	96.09	Phosphoribosylaminoimidazole-succinocarboxamide synthase (EC 6.3.2.6)	1167	96.44	Phosphoribosylaminoimidazole-succinocarboxamide synthase (EC 6.3.2.6)	Cyanobacteria.391
244	hypothetical protein	2153	100	hypothetical protein	91	95.92	hypothetical protein	1166	94.21	hypothetical protein
					92		hypothetical protein	1165		hypothetical protein
					93		hypothetical protein
245	Porphobilinogen deaminase (EC 2.5.1.61)	2154	97.02	Porphobilinogen deaminase (EC 2.5.1.61)	94	97.02	Porphobilinogen deaminase (EC 2.5.1.61)	1164	97.92	Porphobilinogen deaminase (EC 2.5.1.61)	Cyanobacteria.304
246	hypothetical protein	2155	100	FIG01154412: hypothetical protein	95	100	FIG01154412: hypothetical protein	1163	100	FIG01154412: hypothetical protein	Cyanobacteria.17
247	glycosyl transferase family protein	2156	99.8	Glycosyl transferase, family 2	96	99.8	Glycosyl transferase, family 2	1162	99.8	Glycosyl transferase, family 2
248	Ketol-acid reductoisomerase (EC 1.1.1.86)	2157	98.04	Ketol-acid reductoisomerase (EC 1.1.1.86)	97	97.77	Ketol-acid reductoisomerase (EC 1.1.1.86)	1161	97.77	Ketol-acid reductoisomerase (EC 1.1.1.86)	Cyanobacteria.473
249	Seryl-tRNA synthetase (EC 6.1.1.11)	2158	96.32	Seryl-tRNA synthetase (EC 6.1.1.11)	98	96.32	Seryl-tRNA synthetase (EC 6.1.1.11)	1160	95.86	Seryl-tRNA synthetase (EC 6.1.1.11)	Cyanobacteria.290
250	transcriptional regulator, BlaI/MecI/CopY family	2159	98.61	transcriptional regulator, BlaI/MecI/CopY family	99	100	transcriptional regulator, BlaI/MecI/CopY family	1159	100	transcriptional regulator, BlaI/MecI/CopY family
251	hypothetical protein	2160	90	hypothetical protein	100	99.66	hypothetical protein	1158	99.66	hypothetical protein
252	Inorganic pyrophosphatase (EC 3.6.1.1)	2161	100	Inorganic pyrophosphatase (EC 3.6.1.1)	101	100	Inorganic pyrophosphatase (EC 3.6.1.1)	1157	100	Inorganic pyrophosphatase (EC 3.6.1.1)
253	cytochrome c biogenesis membrane protein	2162	100	Cytochrome c-type biogenesis protein CcdA (DsbD analog)	102	99.6	Cytochrome c-type biogenesis protein CcdA (DsbD analog)	1156	100	Cytochrome c-type biogenesis protein CcdA (DsbD analog)
254	Cytochrome c-type biogenesis protein Ccs1/ResB	2163	100	Cytochrome c-type biogenesis protein Ccs1/ResB	103	100	Cytochrome c-type biogenesis protein Ccs1/ResB	1155	100	Cytochrome c-type biogenesis protein Ccs1/ResB
255	diguanylate cyclase/phosphodiesterase with GAF sensor	2164	99.89	Putative diguanylate cyclase/phosphodiesterase (GGDEF & EAL domains) with Phytochrome (GAF) sensor	104	99.64	Putative diguanylate cyclase/phosphodiesterase (GGDEF & EAL domains) with Phytochrome (GAF) sensor	1154	99.88	Putative diguanylate cyclase/phosphodiesterase (GGDEF & EAL domains) with Phytochrome (GAF) sensor
256	Glycolate dehydrogenase (EC 1.1.99.14), FAD-binding subunit GlcE	2165	100	Glycolate dehydrogenase (EC 1.1.99.14), FAD-binding subunit GlcE	105	99.48	Glycolate dehydrogenase (EC 1.1.99.14), FAD-binding subunit GlcE	1153	99.74	Glycolate dehydrogenase (EC 1.1.99.14), FAD-binding subunit GlcE
257	ISSoc3, orfB transposase	667	96.85	transposase	418	95.16	transposase	56	47.87	ISSoc5, transposase
258	ISSoc3, orfA transposase	2167	100	ORF_ID:alr7149	1561	98.81	ORF_ID:alr7149	1689	96.61	ORF_ID:alr7149
259	oxidoreductase, FAD-binding	2168	99.71	oxidoreductase, FAD-binding	106	100	oxidoreductase, FAD-binding	1151	100	oxidoreductase, FAD-binding
260	photosystem II protein PsbY	2169	100	photosystem II protein PsbY	107	100	photosystem II protein PsbY	1150	100	photosystem II protein PsbY
								1149		hypothetical protein
261	hypothetical protein	2170	100	hypothetical protein	108	95.2	FIG01181905: hypothetical protein	1148	95.2	FIG01181905: hypothetical protein
262	hypothetical protein	2172	100	FIG01156568: hypothetical protein	109	95.9	FIG01156568: hypothetical protein	1147	96.11	FIG01156568: hypothetical protein
263	Alpha-amylase (EC 3.2.1.1)	2173	100	Alpha-amylase (EC 3.2.1.1)	110	100	Alpha-amylase (EC 3.2.1.1)	1146	99.85	Alpha-amylase (EC 3.2.1.1)
264	TldE/PmbA protein, part of proposed TldE/TldD proteolytic complex (PMID 12029038)	2174	100	TldE/PmbA protein, part of proposed TldE/TldD proteolytic complex (PMID 12029038)	111	99.78	TldE/PmbA protein, part of proposed TldE/TldD proteolytic complex (PMID 12029038)	1145	99.78	TldE/PmbA protein, part of proposed TldE/TldD proteolytic complex (PMID 12029038)
265	hypothetical protein	2175	100	FIG01150302: hypothetical protein	112	100	FIG01150302: hypothetical protein	1144	100	FIG01150302: hypothetical protein
266	hypothetical protein	2176	100	Tryptophan-rich protein DUF2389, Ssr2843 homolog	113	100	Tryptophan-rich protein DUF2389, Ssr2843 homolog	1143	100	Tryptophan-rich protein DUF2389, Ssr2843 homolog
267	hypothetical protein	2177	100	FIG01155049: hypothetical protein	114	100	FIG01155049: hypothetical protein
268	2-C-methyl-D-erythritol 2,4-cyclodiphosphate synthase (EC 4.6.1.12)	2178	100	2-C-methyl-D-erythritol 2,4-cyclodiphosphate synthase (EC 4.6.1.12)	115	100	2-C-methyl-D-erythritol 2,4-cyclodiphosphate synthase (EC 4.6.1.12)	1142	100	2-C-methyl-D-erythritol 2,4-cyclodiphosphate synthase (EC 4.6.1.12)
269	extracellular solute-binding protein, family 5	2180	99.83	Oligopeptide ABC transporter, periplasmic oligopeptide-binding protein OppA (TC 3.A.1.5.1)	116	99.83	Oligopeptide ABC transporter, periplasmic oligopeptide-binding protein OppA (TC 3.A.1.5.1)	1141	99.83	Oligopeptide ABC transporter, periplasmic oligopeptide-binding protein OppA (TC 3.A.1.5.1)
270	glycogen debranching enzyme family protein	2181	95.3	Amylo-alpha-1,6-glucosidase	117	99.59	Amylo-alpha-1,6-glucosidase	1140	99.46	Amylo-alpha-1,6-glucosidase
271	glycosyl transferase, group 1	2182	97.43	Glycosyltransferase	118	98.58	Glycosyltransferase	1139	99.43	Glycosyltransferase
272	hypothetical protein
		2183		hypothetical protein
					119		hypothetical protein	1138		hypothetical protein
					120		unknown	1137		unknown
					121		Amidophosphoribosyltransferase (EC 2.4.2.14)	1136		Amidophosphoribosyltransferase (EC 2.4.2.14)
273	hypothetical protein	2184	88.89	hypothetical protein	122	60	Peptide deformylase (EC 3.5.1.88)	1135	60	Peptide deformylase (EC 3.5.1.88)
274	hypothetical protein	2185	98.34	hypothetical protein	123	80.95	hypothetical protein	1134	80.95	hypothetical protein
275	serine protease	2186	92.35	putative lipoprotein
276	AAA ATPase central domain protein	2187	99.09	ATPase of the AAA+ family protein associated with FIG137771 hypothetical protein	126	86.67	ATPase of the AAA+ family protein associated with FIG137771 hypothetical protein	1126	86.67	ATPase of the AAA+ family protein associated with FIG137771 hypothetical protein
277	ATPase, AAA family	2187	95.98	ATPase of the AAA+ family protein associated with FIG137771 hypothetical protein	126	96.98	ATPase of the AAA+ family protein associated with FIG137771 hypothetical protein	1126	96.98	ATPase of the AAA+ family protein associated with FIG137771 hypothetical protein
278	ATPase, AAA family	2187	97.35	ATPase of the AAA+ family protein associated with FIG137771 hypothetical protein	126	88.89	ATPase of the AAA+ family protein associated with FIG137771 hypothetical protein	1126	88.89	ATPase of the AAA+ family protein associated with FIG137771 hypothetical protein
279	Amidophosphoribosyltransferase (EC 2.4.2.14)	2188	91.12	Amidophosphoribosyltransferase (EC 2.4.2.14)	121	98.11	Amidophosphoribosyltransferase (EC 2.4.2.14)	1136	97.92	Amidophosphoribosyltransferase (EC 2.4.2.14)
280	Peptide deformylase (EC 3.5.1.88)	2189	100	Peptide deformylase (EC 3.5.1.88)	122	99.43	Peptide deformylase (EC 3.5.1.88)	1135	99.43	Peptide deformylase (EC 3.5.1.88)
281	hypothetical protein	2190	100	hypothetical protein	123	84.78	hypothetical protein	1134	84.78	hypothetical protein
					124		hypothetical protein	1133		hypothetical protein
					125		Pentapeptide repeat family protein	1132		Pentapeptide repeat family protein
								1131		hypothetical protein
								1130		FIG01149987: hypothetical protein
								1129		hypothetical protein
								1128		Chaperone protein DnaK
								1127		hypothetical protein
		2191		thrombospondin N-terminal-like domain protein
282	LamG domain protein jellyroll fold domain protein
283	putative lipoprotein	2192	97.67	putative lipoprotein
284	hypothetical protein	2193	100	ATPase of the AAA+ family protein associated with FIG137771 hypothetical protein	126	93.13	ATPase of the AAA+ family protein associated with FIG137771 hypothetical protein	1126	93.13	ATPase of the AAA+ family protein associated with FIG137771 hypothetical protein
285	NAD kinase (EC 2.7.1.23)	2194	100	NAD kinase (EC 2.7.1.23)	127	100	NAD kinase (EC 2.7.1.23)	1125	100	NAD kinase (EC 2.7.1.23)
286	hypothetical protein	2195	100	hypothetical protein	128	100	hypothetical protein	1124	100	hypothetical protein
287	4-diphosphocytidyl-2-C-methyl-D-erythritol kinase (EC 2.7.1.148)	2196	97.22	4-diphosphocytidyl-2-C-methyl-D-erythritol kinase (EC 2.7.1.148)	129	97.09	4-diphosphocytidyl-2-C-methyl-D-erythritol kinase (EC 2.7.1.148)	1123	97.09	4-diphosphocytidyl-2-C-methyl-D-erythritol kinase (EC 2.7.1.148)	Cyanobacteria.172
					130		hypothetical protein
288	3-isopropylmalate dehydratase large subunit (EC 4.2.1.33)	2197	98.7	3-isopropylmalate dehydratase large subunit (EC 4.2.1.33)	131	98.7	3-isopropylmalate dehydratase large subunit (EC 4.2.1.33)	1122	98.87	3-isopropylmalate dehydratase large subunit (EC 4.2.1.33)	Cyanobacteria.20
289	Phosphomethylpyrimidine kinase (EC 2.7.4.7)	2198	100	Phosphomethylpyrimidine kinase (EC 2.7.4.7)	132	99.63	Phosphomethylpyrimidine kinase (EC 2.7.4.7)	1121	100	Phosphomethylpyrimidine kinase (EC 2.7.4.7)
		2199		hypothetical protein	133		hypothetical protein	1120		hypothetical protein
290	hypothetical protein	2200	100	FIG01150217: hypothetical protein	134	100	FIG01150217: hypothetical protein	1119	100	FIG01150217: hypothetical protein
291	soluble [2Fe-2S] ferredoxin	2201	98.04	soluble [2Fe-2S] ferredoxin	135	99.02	soluble [2Fe-2S] ferredoxin	1118	99.02	soluble [2Fe-2S] ferredoxin
292	hypothetical protein	2202	98.78	FIG01149845: hypothetical protein	136	98.78	FIG01149845: hypothetical protein	1117	100	FIG01149845: hypothetical protein
293	TrmH family tRNA/rRNA methyltransferase YacO (EC 2.1.1.-)	2203	100	23S rRNA (guanosine-2&#39;-O-) -methyltransferase rlmB (EC 2.1.1.-) ## LSU rRNA Gm2251	137	100	23S rRNA (guanosine-2&#39;-O-) -methyltransferase rlmB (EC 2.1.1.-) ## LSU rRNA Gm2251	1116	100	23S rRNA (guanosine-2&#39;-O-) -methyltransferase rlmB (EC 2.1.1.-) ## LSU rRNA Gm2251
294	Small protein similar to cysteinyl-tRNA synthetase	2204	99.22	COG1939: Ribonuclease III family protein	138	99.22	COG1939: Ribonuclease III family protein	1115	100	COG1939: Ribonuclease III family protein	Cyanobacteria.145
295	hypothetical protein	2205	100	hypothetical protein	139	100	hypothetical protein	1114	100	hypothetical protein
296	photosystem I subunit XI (PsaL)	2206	100	photosystem I subunit XI (PsaL)	140	99.37	photosystem I subunit XI (PsaL)	1113	98.96	photosystem I subunit XI (PsaL)
297	photosystem I reaction center subunit IX	2207	100	photosystem I reaction center subunit IX	141	100	photosystem I reaction center subunit IX	1112		photosystem I reaction center subunit IX
298	photosystem I subunit III precursor, plastocyanin (cyt c553) docking protein (PsaF)	2208	100	photosystem I subunit III precursor, plastocyanin (cyt c553) docking protein (PsaF)	142	95.58	photosystem I subunit III precursor, plastocyanin (cyt c553) docking protein (PsaF)	1111	91.3	photosystem I subunit III precursor, plastocyanin (cyt c553) docking protein (PsaF)	Cyanobacteria.331
299	FIG134348: essential endopeptidase	2209	99.71	YgjD/Kae1/Qri7 family, required for N6-threonylcarbamoyl adenosine t(6)A37 modification in tRNA	143	90.57	YgjD/Kae1/Qri7 family, required for N6-threonylcarbamoyl adenosine t(6)A37 modification in tRNA	1110	90.29	YgjD/Kae1/Qri7 family, required for N6-threonylcarbamoyl adenosine t(6)A37 modification in tRNA	Cyanobacteria.265
300	tRNA uridine 5-carboxymethylaminomethyl modification enzyme GidA	2210	99.84	tRNA uridine 5-carboxymethylaminomethyl modification enzyme GidA	144	99.06	tRNA uridine 5-carboxymethylaminomethyl modification enzyme GidA	1109	99.06	tRNA uridine 5-carboxymethylaminomethyl modification enzyme GidA	Cyanobacteria.182
301	Threonine synthase (EC 4.2.3.1)	2211	100	Threonine synthase (EC 4.2.3.1)	145	98.88	Threonine synthase (EC 4.2.3.1)	1108	99.55	Threonine synthase (EC 4.2.3.1)
302	fasciclin domain protein	2212	99.38	fasciclin domain protein	146	98.12	fasciclin domain protein	1107	98.73	fasciclin domain protein
303	Molybdopterin converting factor small subunit	2213	100	FIG038648: MoaD and/or ThiS families	147	100	FIG038648: MoaD and/or ThiS families	1106	100	FIG038648: MoaD and/or ThiS families
304	DNA-3-methyladenine glycosylase II (EC 3.2.2.21)	2214	100	DNA-3-methyladenine glycosylase II (EC 3.2.2.21)	148	98.02	DNA-3-methyladenine glycosylase II (EC 3.2.2.21)	1105	100	DNA-3-methyladenine glycosylase II (EC 3.2.2.21)
305	membrane protein	2215	100	FIG01149262: hypothetical protein	149	100	FIG01149262: hypothetical protein	1104	100	FIG01149262: hypothetical protein
		2216		hypothetical protein	150		FIG01149262: hypothetical protein
306	hypothetical protein
307	hypothetical protein	2217	99.33	FIG01155433: hypothetical protein	151	94.68	FIG01155433: hypothetical protein	1103	87.29	FIG01155433: hypothetical protein
308	Deoxyribodipyrimidine photolyase, single-strand-specific	2218	96.31	Cryptochrome	152	96.71	Cryptochrome	1102	96.52	Cryptochrome
309	DNA-binding protein HU	2219	88.99	DNA-binding protein HU	153	88.99	DNA-binding protein HU	1101	87.16	DNA-binding protein HU
310	hypothetical protein	2220	82.54	FIG01156684: hypothetical protein	154	86.3	FIG01156684: hypothetical protein	1100	86.3	FIG01156684: hypothetical protein
311	Anti-sigma regulatory factor (Ser/Thr protein kinase), essential for photomixotrophic growth, PmgA	2221	97.28	Anti-sigma regulatory factor (Ser/Thr protein kinase), essential for photomixotrophic growth, PmgA	155	97.28	Anti-sigma regulatory factor (Ser/Thr protein kinase), essential for photomixotrophic growth, PmgA	1099	96.6	Anti-sigma regulatory factor (Ser/Thr protein kinase), essential for photomixotrophic growth, PmgA	Cyanobacteria.283
312	hypothetical protein	2222	100	hypothetical protein	156	99.48	hypothetical protein	1098	99.65	hypothetical protein
313	Phenylalanyl-tRNA synthetase beta chain (EC 6.1.1.20)	2223	99.76	Phenylalanyl-tRNA synthetase beta chain (EC 6.1.1.20)	157	99.39	Phenylalanyl-tRNA synthetase beta chain (EC 6.1.1.20)	1097	99.64	Phenylalanyl-tRNA synthetase beta chain (EC 6.1.1.20)
314	Acetylglutamate kinase (EC 2.7.2.8)	2224	98	Acetylglutamate kinase (EC 2.7.2.8)	158	94.46	Acetylglutamate kinase (EC 2.7.2.8)	1096	95.11	Acetylglutamate kinase (EC 2.7.2.8)	Cyanobacteria.476
315	ATP-binding protein of ABC transporter	2225	100	ATP-binding protein of ABC transporter	159	99.02	ATP-binding protein of ABC transporter	1095	99.18	ATP-binding protein of ABC transporter
316	hypothetical protein	2226	100	FIG01150122: hypothetical protein	160	100	FIG01150122: hypothetical protein	1094	100	FIG01150122: hypothetical protein
317	hypothetical protein	2227	98.88	FIG01149867: hypothetical protein	161	98.88	FIG01149867: hypothetical protein	1093	98.88	FIG01149867: hypothetical protein
318	hypothetical protein	2228	100	FIG01153429: hypothetical protein	162	100	FIG01153429: hypothetical protein	1092	100	FIG01153429: hypothetical protein
319	hypothetical protein	2229	100	FIG01155520: hypothetical protein	163	100	FIG01155520: hypothetical protein	1091	100	FIG01155520: hypothetical protein
320	Phosphoglycerate kinase (EC 2.7.2.3)	2230	100	Phosphoglycerate kinase (EC 2.7.2.3)	164	100	Phosphoglycerate kinase (EC 2.7.2.3)	1090	100	Phosphoglycerate kinase (EC 2.7.2.3)	Cyanobacteria.70
321	Phytoene desaturase, pro-zeta-carotene producing (EC 1.-.-.-)	2231	100	Phytoene desaturase, pro-zeta-carotene producing (EC 1.-.-.-)	165	100	Phytoene desaturase, pro-zeta-carotene producing (EC 1.-.-.-)	1089	98.32	Phytoene desaturase, pro-zeta-carotene producing (EC 1.-.-.-)
322	Phytoene synthase (EC 2.5.1.32)	2232	100	Phytoene synthase (EC 2.5.1.32)	166	99.32	Phytoene synthase (EC 2.5.1.32)	1088	98.31	Phytoene synthase (EC 2.5.1.32)	Cyanobacteria.157
323	ABC-2 transporter, permease protein	2233	100	ABC-type multidrug transport system, permease component	167	99.26	ABC-type multidrug transport system, permease component	1087	99.63	ABC-type multidrug transport system, permease component
324	putative helicase	2234	100	Helicase, C-terminal:Type III restriction enzyme, res subunit:DEAD/DEAH box helicase, N-terminal	168	89.02	Helicase, C-terminal:Type III restriction enzyme, res subunit:DEAD/DEAH box helicase, N-terminal	1086	91.22	Helicase, C-terminal:Type III restriction enzyme, res subunit:DEAD/DEAH box helicase, N-terminal
								1085		PilT protein domain protein
325	hypothetical protein	2235	100	FIG01154132: hypothetical protein	169	100	FIG01154132: hypothetical protein	1084	81.82	FIG01154132: hypothetical protein
326	hypothetical protein	2236	99.87	Possible restriction /modification enzyme	170	85.5	Possible restriction /modification enzyme	1083	86.98	Possible restriction /modification enzyme
		2237		Translation initiation factor IF-2( EC:2.7.7.4 )
		2238		hypothetical protein
327	helicase domain protein	2336	100	COG0553: Superfamily II DNA/RNA helicases, SNF2 family	171	99.69	COG0553: Superfamily II DNA/RNA helicases, SNF2 family	1082	99.69	COG0553: Superfamily II DNA/RNA helicases, SNF2 family
328	trunctated cyclic nucleotide-binding protein	2337	100	trunctated cyclic nucleotide-binding protein	172	98.83	trunctated cyclic nucleotide-binding protein	1081	99.42	trunctated cyclic nucleotide-binding protein
329	NADPH-dependent glyceraldehyde-3-phosphate dehydrogenase (EC 1.2.1.13)	2338	99.71	NADPH-dependent glyceraldehyde-3-phosphate dehydrogenase (EC 1.2.1.13)	173	99.71	NADPH-dependent glyceraldehyde-3-phosphate dehydrogenase (EC 1.2.1.13)	1080	99.71	NADPH-dependent glyceraldehyde-3-phosphate dehydrogenase (EC 1.2.1.13)
330	hypothetical protein	2339	100	FIG01153694: hypothetical protein	174	100	FIG01153694: hypothetical protein	1079	100	FIG01153694: hypothetical protein
331	Ferredoxin, 2Fe-2S	2340	100	Ferredoxin, 2Fe-2S	175	100	Ferredoxin, 2Fe-2S	1078	100	Ferredoxin, 2Fe-2S
332	1-acyl-sn-glycerol-3-phosphate acyltransferase (EC 2.3.1.51)	2341	100	1-acyl-sn-glycerol-3-phosphate acyltransferase (EC 2.3.1.51)	176	100	1-acyl-sn-glycerol-3-phosphate acyltransferase (EC 2.3.1.51)	1077	100	1-acyl-sn-glycerol-3-phosphate acyltransferase (EC 2.3.1.51)	Cyanobacteria.217
333	ISSoc5, transposase	2342	100	ISSoc5, transposase	609	95.97	ISSoc5, transposase	781	94.63	ISSoc5, transposase
334	hypothetical protein	2343	100	hypothetical protein	490	97.3	hypothetical protein	1075	100	hypothetical protein
335	hypothetical protein	2344	100	FIG01154809: hypothetical protein	177	100	FIG01154809: hypothetical protein	1074	100	FIG01154809: hypothetical protein
336	FAD-dependent oxidoreductase	2345	100	FAD-dependent oxidoreductase	178	100	FAD-dependent oxidoreductase	1073	100	FAD-dependent oxidoreductase	Cyanobacteria.484
337	ribosomal protein PSRP-3/Ycf65	2346	100	Ycf65-like protein	179	100	Ycf65-like protein	1072	100	Ycf65-like protein	Cyanobacteria.413
338	Heat shock protein 60 family chaperone GroEL	2347	100	Heat shock protein 60 family chaperone GroEL	180	99.82	Heat shock protein 60 family chaperone GroEL	1071	100	Heat shock protein 60 family chaperone GroEL
339	Lysyl-tRNA synthetase (class II) (EC 6.1.1.6)	2348	100	Lysyl-tRNA synthetase (class II) (EC 6.1.1.6)	181	100	Lysyl-tRNA synthetase (class II) (EC 6.1.1.6)	1070	100	Lysyl-tRNA synthetase (class II) (EC 6.1.1.6)
340	hypothetical protein	2349	99.62	FIG01151375: hypothetical protein	182	99.24	FIG01151375: hypothetical protein	1069	99.62	FIG01151375: hypothetical protein
341	DNA repair protein RadA	2350	100	DNA repair protein RadA	183	100	DNA repair protein RadA	1068	100	DNA repair protein RadA	Cyanobacteria.461
342	Chorismate synthase (EC 4.2.3.5) # AroG	2351	ns	Chorismate synthase (EC 4.2.3.5)	184	100	Chorismate synthase (EC 4.2.3.5)	1067	100	Chorismate synthase (EC 4.2.3.5)	Cyanobacteria.227
343	Pantothenate kinase type III, CoaX-like (EC 2.7.1.33)	2353	100	Pantothenate kinase type III, CoaX-like (EC 2.7.1.33)	185	99.18	Pantothenate kinase type III, CoaX-like (EC 2.7.1.33)	1066	99.18	Pantothenate kinase type III, CoaX-like (EC 2.7.1.33)	Cyanobacteria.607
344	hypothetical protein	2354	100	FIG01155286: hypothetical protein	186	99.57	FIG01155286: hypothetical protein	1065	100	FIG01155286: hypothetical protein
345	Tryptophan synthase beta chain (EC 4.2.1.20)	2355	99.77	Tryptophan synthase beta chain (EC 4.2.1.20)	187	98.61	Tryptophan synthase beta chain (EC 4.2.1.20)	1064	98.61	Tryptophan synthase beta chain (EC 4.2.1.20)
346	hypothetical protein	2356	100	FIG01153777: hypothetical protein	188	100	FIG01153777: hypothetical protein	1063	100	FIG01153777: hypothetical protein
347	conserved hypothetical protein	2357	100	FIG01156078: hypothetical protein	189	98.26	FIG01156078: hypothetical protein	1062	98.84	FIG01156078: hypothetical protein
348	hypothetical protein	2358	100	FIG01151720: hypothetical protein	190	98.92	FIG01151720: hypothetical protein	1061	100	FIG01151720: hypothetical protein
349	DnaK family protein	2359	100	DnaK family protein	191	99.61	DnaK family protein	1060	99.81	DnaK family protein
		2360		hypothetical protein	192		hypothetical protein
350	ISSoc2, transposase	2361	99.44	Nitrate ABC transporter, permease protein
351	hypothetical protein							1059	96	hypothetical protein
352	ISSoc6, orfB transposase	1321	100	ISSoc6, orfB transposase	2662	100	2-amino-4-hydroxy-6-hydroxymethyldihydropteridine pyrophosphokinase (EC 2.7.6.3)	1589	100	ISSoc6, orfB transposase
353	HAD-superfamily hydrolase subfamily IIB	2362	100	HAD-superfamily hydrolase subfamily IIB	193	99.65	HAD hydrolase, IIB family	1058	99.65	HAD hydrolase, IIB family
354	ATP-dependent DNA helicase UvrD/PcrA/Rep, cyanobacterial paralog	2363	100	ATP-dependent DNA helicase UvrD/PcrA/Rep, cyanobacterial paralog	194	99.72	ATP-dependent DNA helicase UvrD/PcrA/Rep, cyanobacterial paralog	1057	99.86	ATP-dependent DNA helicase UvrD/PcrA/Rep, cyanobacterial paralog
355	Transcription termination protein NusB	2364	99.65	Transcription termination protein NusB	195	99.65	Transcription termination protein NusB	1056	99.65	Transcription termination protein NusB
356	FMN reductase (EC 1.5.1.29)	2365	100	FMN reductase (EC 1.5.1.29)	196	100	FMN reductase (EC 1.5.1.29)	1055	100	FMN reductase (EC 1.5.1.29)
357	lipoprotein, putative	2366	100	putative lipoprotein	197	100	putative lipoprotein	1054	100	putative lipoprotein
358	hypothetical protein	2367	100	FIG01150316: hypothetical protein	198	99.45	FIG01150316: hypothetical protein	1053	99.45	FIG01150316: hypothetical protein
359	probable glycosyltransferase	2368	100	Glycosyltransferase	199	99.75	Glycosyltransferase	1052	99.75	Glycosyltransferase
360	putative ribonuclease P	2369	100	FIG137771: hypothetical protein	200	100	FIG137771: hypothetical protein	1051	100	FIG137771: hypothetical protein	Cyanobacteria.479
361	hypothetical protein	2370	100	FIG01151834: hypothetical protein	201	98.81	FIG01151834: hypothetical protein	1050	98.81	FIG01151834: hypothetical protein
362	Potassium voltage-gated channel subfamily KQT; possible potassium channel, VIC family	2371	99.4	Potassium voltage-gated channel subfamily KQT; possible potassium channel, VIC family	202	100	Potassium voltage-gated channel subfamily KQT; possible potassium channel, VIC family	1049	100	Potassium voltage-gated channel subfamily KQT; possible potassium channel, VIC family
363	maf protein	2372	99.49	Septum formation protein Maf	203	98.48	Septum formation protein Maf	1048	98.48	Septum formation protein Maf	Cyanobacteria.494
364	Aspartyl-tRNA(Asn) amidotransferase subunit B (EC 6.3.5.6) @ Glutamyl-tRNA(Gln) amidotransferase subunit B (EC 6.3.5.7)	2373	99.8	Aspartyl-tRNA(Asn) amidotransferase subunit B (EC 6.3.5.6) @ Glutamyl-tRNA(Gln) amidotransferase subunit B (EC 6.3.5.7)	204	100	Aspartyl-tRNA(Asn) amidotransferase subunit B (EC 6.3.5.6) @ Glutamyl-tRNA(Gln) amidotransferase subunit B (EC 6.3.5.7)	1047	99.8	Aspartyl-tRNA(Asn) amidotransferase subunit B (EC 6.3.5.6) @ Glutamyl-tRNA(Gln) amidotransferase subunit B (EC 6.3.5.7)
365	acylphosphatase	2374	100	acylphosphatase	205	97.96	Acylphosphate phosphohydrolase (EC 3.6.1.7), putative	1046	97.96	Acylphosphate phosphohydrolase (EC 3.6.1.7), putative
366	acylphosphatase	2375	100	Acylphosphate phosphohydrolase (EC 3.6.1.7), putative	205	100	Acylphosphate phosphohydrolase (EC 3.6.1.7), putative	1046	96.55	Acylphosphate phosphohydrolase (EC 3.6.1.7), putative
367	hypothetical protein	2376	100	FIG01152325: hypothetical protein	206	100	FIG01152325: hypothetical protein	1045	100	FIG01152325: hypothetical protein
368	4-aminobutyraldehyde dehydrogenase (EC 1.2.1.19)	2377	99.79	4-aminobutyraldehyde dehydrogenase (EC 1.2.1.19)	207	99.79	4-aminobutyraldehyde dehydrogenase (EC 1.2.1.19)	1044	99.79	4-aminobutyraldehyde dehydrogenase (EC 1.2.1.19)
369	Protoporphyrin IX Mg-chelatase subunit D (EC 6.6.1.1)	2378	99.69	Protoporphyrin IX Mg-chelatase subunit D (EC 6.6.1.1)	208	99.23	Protoporphyrin IX Mg-chelatase subunit D (EC 6.6.1.1)	1043	99.69	Protoporphyrin IX Mg-chelatase subunit D (EC 6.6.1.1)
370	hypothetical protein	2379	99.12	FIG01153711: hypothetical protein	209	99.56	FIG01153711: hypothetical protein	1042	100	FIG01153711: hypothetical protein
371	glyoxalase family protein	2380	100	Glyoxalase/bleomycin resistance protein/dioxygenase	210	100	Glyoxalase/bleomycin resistance protein/dioxygenase	1041	100	Glyoxalase/bleomycin resistance protein/dioxygenase
372	Rod shape-determining protein MreB	2381	100	Rod shape-determining protein MreB	211	99.7	Rod shape-determining protein MreB	1040	100	Rod shape-determining protein MreB
373	Rod shape-determining protein MreC	2382	100	Rod shape-determining protein MreC	212	99.19	Rod shape-determining protein MreC	1039	99.57	Rod shape-determining protein MreC	Cyanobacteria.544
374	hypothetical protein	2383	100	Rod shape-determining protein MreD	213	99.52	Rod shape-determining protein MreD	1038	99.52	Rod shape-determining protein MreD
375	hypothetical protein							1037	100	hypothetical protein
376	ferredoxin-like protein	2384	100	ferredoxin-like protein	214	100	ferredoxin-like protein	1036	100	ferredoxin-like protein
377	hypothetical protein	2385	99.49	FIG01154608: hypothetical protein	215	99.49	FIG01154608: hypothetical protein	1035	99.49	FIG01154608: hypothetical protein
378	serine/threonine protein kinase	2386	100	serine/threonine protein kinase( EC:2.7.1.- )	216	99.69	serine/threonine protein kinase( EC:2.7.1.- )	1034	99.85	serine/threonine protein kinase( EC:2.7.1.- )
379	Histidinol-phosphatase [alternative form] (EC 3.1.3.15)	2387	99.65	Histidinol-phosphatase [alternative form] (EC 3.1.3.15)	217	98.95	Histidinol-phosphatase [alternative form] (EC 3.1.3.15)	1033	99.65	Histidinol-phosphatase [alternative form] (EC 3.1.3.15)	Cyanobacteria.555
380	probable glycosyl transferase	2388	100	Glycosyl transferase, family 2	218	99.69	Glycosyl transferase, family 2	1032	99.39	Glycosyl transferase, family 2
381	Uroporphyrinogen III decarboxylase (EC 4.1.1.37)	2389	99.72	Uroporphyrinogen III decarboxylase (EC 4.1.1.37)	219	99.72	Uroporphyrinogen III decarboxylase (EC 4.1.1.37)	1031	99.72	Uroporphyrinogen III decarboxylase (EC 4.1.1.37)
382	Octaprenyl-diphosphate synthase (EC 2.5.1.-) / Dimethylallyltransferase (EC 2.5.1.1) / Geranyltranstransferase (farnesyldiphosphate synthase) (EC 2.5.1.10) / Geranylgeranyl pyrophosphate synthetase (EC 2.5.1.29)	2390	99.33	Octaprenyl-diphosphate synthase (EC 2.5.1.-) / Dimethylallyltransferase (EC 2.5.1.1) / Geranyltranstransferase (farnesyldiphosphate synthase) (EC 2.5.1.10) / Geranylgeranyl pyrophosphate synthetase (EC 2.5.1.29)	220	99.33	Octaprenyl-diphosphate synthase (EC 2.5.1.-) / Dimethylallyltransferase (EC 2.5.1.1) / Geranyltranstransferase (farnesyldiphosphate synthase) (EC 2.5.1.10) / Geranylgeranyl pyrophosphate synthetase (EC 2.5.1.29)	1030	100	Octaprenyl-diphosphate synthase (EC 2.5.1.-) / Dimethylallyltransferase (EC 2.5.1.1) / Geranyltranstransferase (farnesyldiphosphate synthase) (EC 2.5.1.10) / Geranylgeranyl pyrophosphate synthetase (EC 2.5.1.29)	Cyanobacteria.23
383	hypothetical protein	2391	100	FIG01149255: hypothetical protein	221	100	FIG01149255: hypothetical protein	1029	100	FIG01149255: hypothetical protein	Cyanobacteria.497
384	hypothetical protein	2392	100	FIG01155457: hypothetical protein	222	100	FIG01155457: hypothetical protein	1028	100	FIG01155457: hypothetical protein
385	hypothetical protein	2393	99.64	FIG01154231: hypothetical protein	223	99.64	FIG01154231: hypothetical protein	1027	99.64	FIG01154231: hypothetical protein
386	hypothetical protein	2394	98.75	FIG01151981: hypothetical protein	224	100	FIG01151981: hypothetical protein	1026	100	FIG01151981: hypothetical protein
387	hypothetical protein	2395	99.61	FIG01153686: hypothetical protein	225	98.82	FIG01153686: hypothetical protein	1025	99.61	FIG01153686: hypothetical protein
388	hypothetical protein	2396	100	FIG01151240: hypothetical protein	226	100	FIG01151240: hypothetical protein	1024	100	FIG01151240: hypothetical protein	Cyanobacteria.443
		2397		hypothetical protein
389	hypothetical protein	2398	100	FIG01155976: hypothetical protein	227	98.08	FIG01155976: hypothetical protein	1023	98.7	FIG01155976: hypothetical protein
390	hypothetical protein	2399	99.6	hypothetical protein	228	99.6	hypothetical protein	1022	99.6	hypothetical protein
		2400		hypothetical protein
391	Diaminohydroxyphosphoribosylaminopyrimidine deaminase (EC 3.5.4.26) / 5-amino-6-(5-phosphoribosylamino)uracil reductase (EC 1.1.1.193)	2401	98.64	Diaminohydroxyphosphoribosylaminopyrimidine deaminase (EC 3.5.4.26) / 5-amino-6-(5-phosphoribosylamino)uracil reductase (EC 1.1.1.193)	229	98.37	Diaminohydroxyphosphoribosylaminopyrimidine deaminase (EC 3.5.4.26) / 5-amino-6-(5-phosphoribosylamino)uracil reductase (EC 1.1.1.193)	1021	98.92	Diaminohydroxyphosphoribosylaminopyrimidine deaminase (EC 3.5.4.26) / 5-amino-6-(5-phosphoribosylamino)uracil reductase (EC 1.1.1.193)	Cyanobacteria.148
392	Glucose-6-phosphate isomerase (EC 5.3.1.9)	2402	98.39	Glucose-6-phosphate isomerase (EC 5.3.1.9)	230	98.87	Glucose-6-phosphate isomerase (EC 5.3.1.9)	1020	99.06	Glucose-6-phosphate isomerase (EC 5.3.1.9)
393	OpcA, an allosteric effector of glucose-6-phosphate dehydrogenase, cyanobacterial	2403	99.22	OpcA, an allosteric effector of glucose-6-phosphate dehydrogenase, cyanobacterial	231	99.22	OpcA, an allosteric effector of glucose-6-phosphate dehydrogenase, cyanobacterial	1019	98.96	OpcA, an allosteric effector of glucose-6-phosphate dehydrogenase, cyanobacterial	Cyanobacteria.50
394	CAB/ELIP/HLIP family protein	2404	99.02	CAB/ELIP/HLIP family protein	232	100	CAB/ELIP/HLIP family protein	1018	99.02	CAB/ELIP/HLIP family protein
395	CAB/ELIP/HLIP family protein	2405	100	CAB/ELIP/HLIP family protein	233	100	CAB/ELIP/HLIP family protein	1017	98.61	CAB/ELIP/HLIP family protein
396	Cysteine desulfurase (EC 2.8.1.7)	2406	99.53	Cysteine desulfurase (EC 2.8.1.7)	234	99.3	Cysteine desulfurase (EC 2.8.1.7)	1016	100	Cysteine desulfurase (EC 2.8.1.7)
397	probable oxidoreductase	2407	97.3	Aldo/keto reductase family	235	98.65	Aldo/keto reductase family	1015	98.38	Aldo/keto reductase family
398	hypothetical protein	2408	100	hypothetical protein	236	100	hypothetical protein	1014	100	hypothetical protein
399	hypothetical protein	2409	100	hypothetical protein	237	100	hypothetical protein	1013	100	hypothetical protein	Cyanobacteria.548
400	hypothetical protein	2410	100	hypothetical protein	238	100	hypothetical protein	1012	97.06	hypothetical protein
401	ISSoc2, transposase	2752	99.32	Nitrate ABC transporter, permease protein
402	Triosephosphate isomerase (EC 5.3.1.1)	2412	100	Triosephosphate isomerase (EC 5.3.1.1)	239	99.22	Triosephosphate isomerase (EC 5.3.1.1)	1011	100	Triosephosphate isomerase (EC 5.3.1.1)	Cyanobacteria.190
403	Malto-oligosyltrehalose synthase (EC 5.4.99.15)	2413	100	Malto-oligosyltrehalose synthase (EC 5.4.99.15)	240	99.79	Malto-oligosyltrehalose synthase (EC 5.4.99.15)	1010	99.89	Malto-oligosyltrehalose synthase (EC 5.4.99.15)
404	hypothetical protein	2414	99.19	FIG01155723: hypothetical protein	241	98.37	FIG01155723: hypothetical protein	1009	98.37	FIG01155723: hypothetical protein
405	hypothetical protein	2415	100	Zn-dependent protease with chaperone function	242	99.65	Zn-dependent protease with chaperone function	1008	100	Zn-dependent protease with chaperone function
406	kinase, PfkB family	2416	100	PfkB	243	100	PfkB	1007	100	PfkB	Cyanobacteria.581
407	ATP-binding protein of ABC transporter	2417	100	Lipid A export ATP-binding/permease protein MsbA	244	100	Lipid A export ATP-binding/permease protein MsbA	1006	100	Lipid A export ATP-binding/permease protein MsbA
408	hypothetical protein	2418	100	hypothetical protein	245	100	hypothetical protein	1005	100	hypothetical protein
409	hypothetical protein	2419	100	hypothetical protein	246	100	hypothetical protein	1004	100	hypothetical protein
410	2-dehydropantoate 2-reductase (EC 1.1.1.169)	2420	99.69	2-dehydropantoate 2-reductase (EC 1.1.1.169)	247	100	2-dehydropantoate 2-reductase (EC 1.1.1.169)	1003	100	2-dehydropantoate 2-reductase (EC 1.1.1.169)
411	pyrimidine regulatory protein PyrR	2421	100	Uracil phosphoribosyltransferase (EC 2.4.2.9) / Pyrimidine operon regulatory protein PyrR	248	100	Uracil phosphoribosyltransferase (EC 2.4.2.9) / Pyrimidine operon regulatory protein PyrR	1002	100	Uracil phosphoribosyltransferase (EC 2.4.2.9) / Pyrimidine operon regulatory protein PyrR	Cyanobacteria.510
					249		hypothetical protein
412	pentapeptide repeat-containing protein	2422	100	Putative thylakoid membrane protein, contains 8 pentapeptide repeats, sll0274 homolog	250	96.02	Putative thylakoid membrane protein, contains 8 pentapeptide repeats, sll0274 homolog	1001	96.02	Putative thylakoid membrane protein, contains 8 pentapeptide repeats, sll0274 homolog
413	Heme oxygenase (EC 1.14.99.3)	2423	100	Heme oxygenase (EC 1.14.99.3)	251	96.41	Heme oxygenase (EC 1.14.99.3)	1000	97.76	Heme oxygenase (EC 1.14.99.3)
								999		hypothetical protein
								998		hypothetical protein
414	DNA-directed RNA polymerase beta subunit (EC 2.7.7.6)	2424	100	DNA-directed RNA polymerase beta subunit (EC 2.7.7.6)	252	99.65	DNA-directed RNA polymerase beta subunit (EC 2.7.7.6)	997	99.91	DNA-directed RNA polymerase beta subunit (EC 2.7.7.6)
415	DNA-directed RNA polymerase gamma subunit (EC 2.7.7.6)	2425	100	DNA-directed RNA polymerase gamma subunit (EC 2.7.7.6)	253	100	DNA-directed RNA polymerase gamma subunit (EC 2.7.7.6)	996	100	DNA-directed RNA polymerase gamma subunit (EC 2.7.7.6)	Cyanobacteria.314
416	DNA-directed RNA polymerase delta (= beta&#39;&#39;) subunit (EC 2.7.7.6)	2426	100	DNA-directed RNA polymerase delta (= beta&#39;&#39;) subunit (EC 2.7.7.6)	254	99.69	DNA-directed RNA polymerase delta (= beta&#39;&#39;) subunit (EC 2.7.7.6)	995	100	DNA-directed RNA polymerase delta (= beta&#39;&#39;) subunit (EC 2.7.7.6)	Cyanobacteria.180
417	putative uracil-DNA glycosylase, family 4	2427	100	Uracil-DNA glycosylase, family 5	255	100	Uracil-DNA glycosylase, family 5	994	100	Uracil-DNA glycosylase, family 5
418	Thiaminase II (EC 3.5.99.2)	2428	100	Thiaminase II (EC 3.5.99.2)	256	100	Thiaminase II (EC 3.5.99.2)	993	100	Thiaminase II (EC 3.5.99.2)
419	hypothetical protein	2429	100	Acetylornithine aminotransferase (EC 2.6.1.11)	257	100	Acetylornithine aminotransferase (EC 2.6.1.11)	992	100	Acetylornithine aminotransferase (EC 2.6.1.11)	Cyanobacteria.518
420	hypothetical protein	2430	100	Aldehyde decarbonylase	258	100	Aldehyde decarbonylase	991	100	Aldehyde decarbonylase	Cyanobacteria.526
421	hypothetical protein	2431	100	FIG01150199: hypothetical protein	259	100	FIG01150199: hypothetical protein	990	100	FIG01150199: hypothetical protein
422	hypothetical protein	2432	100	FIG01151942: hypothetical protein	260	99.39	FIG01151942: hypothetical protein	989	99.39	FIG01151942: hypothetical protein
								988		hypothetical protein
423	gas vesicle protein V	2433	100	gas vesicle protein V	261	100	gas vesicle protein V	987	100	gas vesicle protein V
424	ATP synthase beta chain (EC 3.6.3.14)	2434	100	ATP synthase beta chain (EC 3.6.3.14)	262	99.34	ATP synthase beta chain (EC 3.6.3.14)	986	100	ATP synthase beta chain (EC 3.6.3.14)
425	DNA-binding response regulator			ns	263	98.76	DNA-binding response regulator	985	100	DNA-binding response regulator
426	Tetrapyrrole (Corrin-Porphyrin) methylase family protein UPF0011	2435	100	rRNA small subunit methyltransferase I	264	99.67	rRNA small subunit methyltransferase I	984	99.67	rRNA small subunit methyltransferase I	Cyanobacteria.289
427	Rrf2 family transcriptional regulator	2436	99.33	Rrf2 family transcriptional regulator	265	100	Rrf2 family transcriptional regulator	983	100	Rrf2 family transcriptional regulator
428	Adenosylcobinamide-phosphate synthase	2437	100	Adenosylcobinamide-phosphate synthase	266	99.39	Adenosylcobinamide-phosphate synthase	982	99.7	Adenosylcobinamide-phosphate synthase	Cyanobacteria.468
429	hypothetical protein	2438	100	hypothetical protein	267	100	hypothetical protein	981	100	hypothetical protein
430	hypothetical protein	2439	100	hypothetical protein	268	100	hypothetical protein	980	100	hypothetical protein	Cyanobacteria.248
431	ribulose 1,5-bisphosphate carboxylase/oxygenase activase	2440	100	ribulose 1,5-bisphosphate carboxylase/oxygenase activase	269	99.75	ribulose 1,5-bisphosphate carboxylase/oxygenase activase	979	100	ribulose 1,5-bisphosphate carboxylase/oxygenase activase
432	high-affinity Na+/H+ antiporter	2441	99.59	Na+/H+ antiporter	270	99.59	Na+/H+ antiporter	978	99.79	Na+/H+ antiporter
433	FHA domain protein	2442	99.44	FHA domain protein	271	99.44	FHA domain protein	977	99.44	FHA domain protein
		2443		hypothetical protein	272		hypothetical protein	976		hypothetical protein
434	expressed protein	2444	100	hypothetical protein	273	98.61	hypothetical protein	975	98.61	hypothetical protein
435	hypothetical protein	2445	99.59	FIG01152849: hypothetical protein	274	99.18	FIG01152849: hypothetical protein	974	100	FIG01152849: hypothetical protein
436	hypothetical protein	2446	100	FIG01149290: hypothetical protein	275	100	FIG01149290: hypothetical protein	973	100	FIG01149290: hypothetical protein
437	hypothetical protein	2447	98.75	FIG01151094: hypothetical protein	276	100	FIG01151094: hypothetical protein	972	100	FIG01151094: hypothetical protein
					299		Deacetylases, including yeast histone deacetylase and acetoin utilization protein
		2448	59	hypothetical protein	300		hypothetical protein	971		hypothetical protein
438	Multidrug efflux transporter MexF	2449	99.91	RND efflux system, inner membrane transporter CmeB	301	99.62	RND efflux system, inner membrane transporter CmeB	970	99.81	RND efflux system, inner membrane transporter CmeB
439	Probable RND efflux membrane fusion protein	2450	100	FIG01157341: hypothetical protein	302	95.63	FIG01157341: hypothetical protein	969	95.63	FIG01157341: hypothetical protein
440	hypothetical protein	2451	100	2-amino-4-hydroxy-6-hydroxymethyldihydropteridine pyrophosphokinase (EC 2.7.6.3)	303	99.56	2-amino-4-hydroxy-6-hydroxymethyldihydropteridine pyrophosphokinase (EC 2.7.6.3)	968	99.35	2-amino-4-hydroxy-6-hydroxymethyldihydropteridine pyrophosphokinase (EC 2.7.6.3)
441	transposase
442	hypothetical protein	2452	100	FIG01149643: hypothetical protein	304	99.61	FIG01149643: hypothetical protein	967	99.22	FIG01149643: hypothetical protein
443	hypothetical protein	2453	100	FIG01151860: hypothetical protein	305	98.61	FIG01151860: hypothetical protein	966	98.61	FIG01151860: hypothetical protein
444	hypothetical protein	2454	100	FIG01154309: hypothetical protein	306	98.32	FIG01154309: hypothetical protein	965	98.32	FIG01154309: hypothetical protein
445	Permease of the drug/metabolite transporter (DMT) superfamily	2455	99.59	Permease of the drug/metabolite transporter (DMT) superfamily	307	99.59	Permease of the drug/metabolite transporter (DMT) superfamily	964	99.59	Permease of the drug/metabolite transporter (DMT) superfamily
446	hypothetical protein	2456	100	FIG01152474: hypothetical protein	308	82.61	FIG01152474: hypothetical protein	963	81.74	FIG01152474: hypothetical protein
447	hypothetical protein	2457	100	FIG01154065: hypothetical protein	309	97.89	FIG01154065: hypothetical protein	962	98.95	FIG01154065: hypothetical protein
448	peptidase, M8 (leishmanolysin) family( EC:3.4.24.- )	2458	100	peptidase, M8 (leishmanolysin) family( EC:3.4.24.- )	310	98.29	peptidase, M8 (leishmanolysin) family( EC:3.4.24.- )	961	98.86	peptidase, M8 (leishmanolysin) family( EC:3.4.24.- )
449	hypothetical protein	2459	100	FIG01152703: hypothetical protein	311	99.29	FIG01152703: hypothetical protein	960	100	FIG01152703: hypothetical protein
		2460		hypothetical protein
450	hypothetical protein	2461	100	hypothetical protein
451	hypothetical protein	2462	100	FIG01150976: hypothetical protein	312	98.23	FIG01150976: hypothetical protein	959	98.91	FIG01150976: hypothetical protein
452	CobQ/CobB/MinD/ParA nucleotide binding domain protein	2463	98.21	CobQ/CobB/MinD/ParA nucleotide binding domain protein	313	94.64	CobQ/CobB/MinD/ParA nucleotide binding domain protein	958	94.2	CobQ/CobB/MinD/ParA nucleotide binding domain protein
453	hypothetical protein	2464	98.78	hypothetical protein	314	99.39	hypothetical protein	957	100	hypothetical protein
454	hypothetical protein	2465	98.9	hypothetical protein	315	95.58	hypothetical protein	956	91.71	hypothetical protein
455	hypothetical protein	2466	99.06	hypothetical protein	316	100	hypothetical protein	955	99.06	hypothetical protein
		2467		hypothetical protein				954		hypothetical protein
456	hypothetical protein	2468	99.42	conserved hypothetical protein TIGR02652	317	100	hypothetical protein	953	100	hypothetical protein
		2469		hypothetical protein	318		hypothetical protein	952		hypothetical protein
457	COG0779: clustered with transcription termination protein NusA	2470	100	FIG000325: clustered with transcription termination protein NusA	319	99.36	FIG000325: clustered with transcription termination protein NusA	951	99.36	FIG000325: clustered with transcription termination protein NusA	Cyanobacteria.275
458	Transcription termination protein NusA	2471	100	Transcription termination protein NusA	320	100	Transcription termination protein NusA	950	100	Transcription termination protein NusA
459	3-polyprenyl-4-hydroxybenzoate carboxy-lyase UbiX (EC 4.1.1.-)	2472	100	3-polyprenyl-4-hydroxybenzoate carboxy-lyase UbiX (EC 4.1.1.-)	321	99.5	3-polyprenyl-4-hydroxybenzoate carboxy-lyase UbiX (EC 4.1.1.-)	949	100	3-polyprenyl-4-hydroxybenzoate carboxy-lyase UbiX (EC 4.1.1.-)
460	hypothetical protein	2473	100	Possible alpha/beta hydrolase superfamily, slr1827 homolog	322	99.72	Possible alpha/beta hydrolase superfamily, slr1827 homolog	948	99.44	Possible alpha/beta hydrolase superfamily, slr1827 homolog
461	Cobalt-precorrin-8x methylmutase (EC 5.4.1.2)	2474	100	Cobalt-precorrin-8x methylmutase (EC 5.4.1.2)	323	99.55	Cobalt-precorrin-8x methylmutase (EC 5.4.1.2)	947	99.55	Cobalt-precorrin-8x methylmutase (EC 5.4.1.2)
462	signal recognition particle-docking protein FtsY	2475	100	Transcription termination factor Rho	324	100	Transcription termination factor Rho	946	100	Transcription termination factor Rho
463	Cobalt-precorrin-6y C5-methyltransferase (EC 2.1.1.-) / Cobalt-precorrin-6y C15-methyltransferase [decarboxylating] (EC 2.1.1.-)	2476	100	Cobalt-precorrin-6y C5-methyltransferase (EC 2.1.1.-) / Cobalt-precorrin-6y C15-methyltransferase [decarboxylating] (EC 2.1.1.-)	325	99.5	Cobalt-precorrin-6y C5-methyltransferase (EC 2.1.1.-) / Cobalt-precorrin-6y C15-methyltransferase [decarboxylating] (EC 2.1.1.-)	945	99.75	Cobalt-precorrin-6y C5-methyltransferase (EC 2.1.1.-) / Cobalt-precorrin-6y C15-methyltransferase [decarboxylating] (EC 2.1.1.-)
464	hypothetical protein	2477	100	FIG01156168: hypothetical protein	326	100	FIG01156168: hypothetical protein	944	100	FIG01156168: hypothetical protein
465	Sugar/maltose fermentation stimulation protein homolog	2478	99.58	Sugar/maltose fermentation stimulation protein homolog	327	100	Sugar/maltose fermentation stimulation protein homolog	943	100	Sugar/maltose fermentation stimulation protein homolog	Cyanobacteria.455
466	Exodeoxyribonuclease III (EC 3.1.11.2)	2479	93.87	Exodeoxyribonuclease III (EC 3.1.11.2)	328	93.1	Exodeoxyribonuclease III (EC 3.1.11.2)	942	94.25	Exodeoxyribonuclease III (EC 3.1.11.2)	Cyanobacteria.538
467	Peptide methionine sulfoxide reductase MsrA (EC 1.8.4.11)	2480	95.07	Peptide methionine sulfoxide reductase MsrA (EC 1.8.4.11)	329	94.62	Peptide methionine sulfoxide reductase MsrA (EC 1.8.4.11)	941	94.93	Peptide methionine sulfoxide reductase MsrA (EC 1.8.4.11)
468	Sulfate transport system permease protein CysW	2481	89.61	Sulfate transport system permease protein CysW	330	89.61	Sulfate transport system permease protein CysW	940	92.61	Sulfate transport system permease protein CysW
469	Sulfate transport system permease protein CysT	2482	90.37	Sulfate transport system permease protein CysT	331	90.37	Sulfate transport system permease protein CysT	939	90.37	Sulfate transport system permease protein CysT
470	Sulfate and thiosulfate import ATP-binding protein CysA (EC 3.6.3.25)	2483	93.68	Sulfate and thiosulfate import ATP-binding protein CysA (EC 3.6.3.25)	332	92.24	Sulfate and thiosulfate import ATP-binding protein CysA (EC 3.6.3.25)	938	92.24	Sulfate and thiosulfate import ATP-binding protein CysA (EC 3.6.3.25)
471	Sulfate and thiosulfate binding protein CysP	2484	91.76	Sulfate and thiosulfate binding protein CysP	333	95.24	Sulfate and thiosulfate binding protein CysP	937	95.52	Sulfate and thiosulfate binding protein CysP
472	Acetyl-CoA synthetase (ADP-forming) alpha and beta chains, putative	2485	95.97	Acetyl-CoA synthetase (ADP-forming) alpha and beta chains, putative	334	97.69	Acetyl-CoA synthetase (ADP-forming) alpha and beta chains, putative	936	96.26	Acetyl-CoA synthetase (ADP-forming) alpha and beta chains, putative
473	Alcohol dehydrogenase (EC 1.1.1.1); Acetaldehyde dehydrogenase (EC 1.2.1.10)	2486	97.09	Alcohol dehydrogenase (EC 1.1.1.1); Acetaldehyde dehydrogenase (EC 1.2.1.10)	335	99.78	Alcohol dehydrogenase (EC 1.1.1.1); Acetaldehyde dehydrogenase (EC 1.2.1.10)	935	99.43	Alcohol dehydrogenase (EC 1.1.1.1); Acetaldehyde dehydrogenase (EC 1.2.1.10)
474	OsmC family protein	2487	100	OsmC family protein	336	100	OsmC family protein	934	100	OsmC family protein
475	Pyruvate formate-lyase activating enzyme (EC 1.97.1.4)	2488	98.4	Pyruvate formate-lyase activating enzyme (EC 1.97.1.4)	337	100	Pyruvate formate-lyase activating enzyme (EC 1.97.1.4)	933	100	Pyruvate formate-lyase activating enzyme (EC 1.97.1.4)
476	pentapeptide repeat-containing protein	2489	98.4	pentapeptide repeat family protein	339	99.2	pentapeptide repeat family protein	931	99.2	pentapeptide repeat family protein
477	Pyruvate formate-lyase (EC 2.3.1.54)	2490	97.79	Pyruvate formate-lyase (EC 2.3.1.54)	340	98.31	Pyruvate formate-lyase (EC 2.3.1.54)	930	98.83	Pyruvate formate-lyase (EC 2.3.1.54)
		2491		hypothetical protein	341		hypothetical protein	929		hypothetical protein
478	4-hydroxyphenylpyruvate dioxygenase (EC 1.13.11.27)	2492	99.72	4-hydroxyphenylpyruvate dioxygenase (EC 1.13.11.27)	342	100	4-hydroxyphenylpyruvate dioxygenase (EC 1.13.11.27)	928	100	4-hydroxyphenylpyruvate dioxygenase (EC 1.13.11.27)
479	response regulator	2493	98.45	response regulator	343	98.45	response regulator	927	98.45	response regulator
480	Glycerol-3-phosphate dehydrogenase [NAD(P)+] (EC 1.1.1.94)	2494	99.68	Glycerol-3-phosphate dehydrogenase [NAD(P)+] (EC 1.1.1.94)	344	99.68	Glycerol-3-phosphate dehydrogenase [NAD(P)+] (EC 1.1.1.94)	926	99.68	Glycerol-3-phosphate dehydrogenase [NAD(P)+] (EC 1.1.1.94)
481	alpha/beta hydrolase fold	2495	97.34	ORF_ID:tll0918 putative hydrolase	345	99	ORF_ID:tll0918 putative hydrolase	925	99	ORF_ID:tll0918 putative hydrolase
482	Glycine cleavage system H protein	2496	98.45	Glycine cleavage system H protein	346	98.45	Glycine cleavage system H protein	924	99.22	Glycine cleavage system H protein	Cyanobacteria.277
483	GGDEF/FHA domain protein	2497	92.36	GGDEF/FHA domain protein	347	94.26	GGDEF/FHA domain protein	923	91.94	GGDEF/FHA domain protein
484	dTDP-glucose 4,6-dehydratase (EC 4.2.1.46)	2498	95.87	dTDP-glucose 4,6-dehydratase (EC 4.2.1.46)	348	98.1	dTDP-glucose 4,6-dehydratase (EC 4.2.1.46)	922	99.05	dTDP-glucose 4,6-dehydratase (EC 4.2.1.46)
485	UDP-glucose dehydrogenase (EC 1.1.1.22)	2499	97.25	UDP-glucose dehydrogenase (EC 1.1.1.22)	349	99.15	UDP-glucose dehydrogenase (EC 1.1.1.22)	921	99.15	UDP-glucose dehydrogenase (EC 1.1.1.22)
486	Cobalt-zinc-cadmium resistance protein	2500	87.17	Cobalt-zinc-cadmium resistance protein	350	100	Cobalt-zinc-cadmium resistance protein	920	100	Cobalt-zinc-cadmium resistance protein
487	metallophosphoesterase				351	89.42	Ser/Thr protein phosphatase family protein	919	89.42	Ser/Thr protein phosphatase family protein
488	hypothetical protein	2501	100	FIG01154489: hypothetical protein	352	100	FIG01154489: hypothetical protein	918	100	FIG01154489: hypothetical protein
489	HNH endonuclease	2502	99.44	HNH endonuclease family protein	353	99.44	HNH endonuclease family protein	917	99.44	HNH endonuclease family protein
490	hydrolase, alpha/beta fold family	2503	99.28	Possible alpha/beta hydrolase superfamily, slr1235 homolog	354	99.64	Possible alpha/beta hydrolase superfamily, slr1235 homolog	916	100	Possible alpha/beta hydrolase superfamily, slr1235 homolog
491	Holliday junction DNA helicase RuvA	2504	100	Holliday junction DNA helicase RuvA	355	100	Holliday junction DNA helicase RuvA	915	100	Holliday junction DNA helicase RuvA	Cyanobacteria.28
492	Nicotinate-nucleotide adenylyltransferase (EC 2.7.7.18) ## bacterial NadD family	2505	100	Nicotinate-nucleotide adenylyltransferase (EC 2.7.7.18)	356	99.52	Nicotinate-nucleotide adenylyltransferase (EC 2.7.7.18)	914	99.52	Nicotinate-nucleotide adenylyltransferase (EC 2.7.7.18)
493	photosystem I subunit VII	2506	100	photosystem I iron-sulfur center subunit VII (PsaC)	357	100	photosystem I iron-sulfur center subunit VII (PsaC)	913	100	photosystem I iron-sulfur center subunit VII (PsaC)	Cyanobacteria.337
494	hypothetical protein	2507	100	FIG01156642: hypothetical protein	358	100	FIG01156642: hypothetical protein	912	100	FIG01156642: hypothetical protein
495	hypothetical protein	2508	100	FIG01151362: hypothetical protein	359	100	FIG01151362: hypothetical protein	911	100	FIG01151362: hypothetical protein
496	hypothetical protein	2509	100	FIG01152493: hypothetical protein	360	100	FIG01152493: hypothetical protein	910	100	FIG01152493: hypothetical protein	Cyanobacteria.379
497	Gamma-glutamyl phosphate reductase (EC 1.2.1.41)	2510	99.77	Gamma-glutamyl phosphate reductase (EC 1.2.1.41)	361	99.77	Gamma-glutamyl phosphate reductase (EC 1.2.1.41)	909	100	Gamma-glutamyl phosphate reductase (EC 1.2.1.41)
498	hypothetical protein	2511	100	FIG01149438: hypothetical protein	362	100	FIG01149438: hypothetical protein	908	100	FIG01149438: hypothetical protein
499	hypothetical protein	2512	91.76	FIG01151890: hypothetical protein	363	99.76	FIG01151890: hypothetical protein	907	100	FIG01151890: hypothetical protein
		2513		FIG01151890: hypothetical protein
500	hypothetical protein	2514	100	FIG00685032: hypothetical protein	364	99.79	FIG00685032: hypothetical protein	906	100	FIG00685032: hypothetical protein
501	putative glutamate--cysteine ligase	2515	100	putative glutamate--cysteine ligase	365	98.68	putative glutamate--cysteine ligase	905	100	putative glutamate--cysteine ligase
502	Sodium/hydrogen exchanger	2516	99.64	Sodium/hydrogen exchanger	366	99.45	Sodium/hydrogen exchanger	904	99.63	Sodium/hydrogen exchanger
503	hypothetical protein	2517	100	hypothetical protein	367	99.49	hypothetical protein	903	99.49	hypothetical protein
504	Phosphoribosyl-AMP cyclohydrolase (EC 3.5.4.19) / Phosphoribosyl-ATP pyrophosphatase (EC 3.6.1.31)	2518	99.26	Phosphoribosyl-AMP cyclohydrolase (EC 3.5.4.19) / Phosphoribosyl-ATP pyrophosphatase (EC 3.6.1.31)	368	99.26	Phosphoribosyl-AMP cyclohydrolase (EC 3.5.4.19) / Phosphoribosyl-ATP pyrophosphatase (EC 3.6.1.31)	902	99.63	Phosphoribosyl-AMP cyclohydrolase (EC 3.5.4.19) / Phosphoribosyl-ATP pyrophosphatase (EC 3.6.1.31)
505	polysaccharide deacetylase family protein	2519	98.38	polysaccharide deacetylase family protein	369	99.32	polysaccharide deacetylase family protein	901	99.59	polysaccharide deacetylase family protein
506	hypothetical protein	2520	100	FIG01156904: hypothetical protein	370	100	FIG01156904: hypothetical protein	900	100	FIG01156904: hypothetical protein
507	CpcD/allophycocyanin linker domain protein	2521	99.39	CpcD/allophycocyanin linker domain protein	371	99.39	CpcD/allophycocyanin linker domain protein	899	99.39	CpcD/allophycocyanin linker domain protein
508	hypothetical protein	2522	100	hypothetical protein	372	99.44	hypothetical protein	898	100	hypothetical protein
509	helicase domain protein	2523	98.73	helicase (Snf2/Rad54 family)	373	100	helicase (Snf2/Rad54 family)	897	100	helicase (Snf2/Rad54 family)
510	hypothetical protein	2524	97.96	putative lipoprotein	374	100	hypothetical protein	896	100	hypothetical protein
511	CobN component of cobalt chelatase involved in B12 biosynthesis	2525	100	CobN component of cobalt chelatase involved in B12 biosynthesis	375	99.73	CobN component of cobalt chelatase involved in B12 biosynthesis	895	99.73	CobN component of cobalt chelatase involved in B12 biosynthesis
512	RNA-binding protein	2526	100	RNA-binding protein	376	100	RNA-binding protein	894	100	RNA-binding protein
513	Valyl-tRNA synthetase (EC 6.1.1.9)	2527	100	Valyl-tRNA synthetase (EC 6.1.1.9)	377	98.57	Valyl-tRNA synthetase (EC 6.1.1.9)	893	99.12	Valyl-tRNA synthetase (EC 6.1.1.9)
514	transcriptional regulator	2528	100	transcriptional regulator	378	100	transcriptional regulator	892	100	transcriptional regulator
515	hypothetical protein	2529	99.08	ORF_ID:tll1885 unknown protein	379	99.08	ORF_ID:tll1885 unknown protein	891	99.08	ORF_ID:tll1885 unknown protein
516	Phosphatidate cytidylyltransferase (EC 2.7.7.41)	2530	100	Phosphatidate cytidylyltransferase (EC 2.7.7.41)	380	100	Phosphatidate cytidylyltransferase (EC 2.7.7.41)	890	100	Phosphatidate cytidylyltransferase (EC 2.7.7.41)	Cyanobacteria.15
		2531		hypothetical protein	381		hypothetical protein	889		hypothetical protein
517	hypothetical protein	2532	100	hypothetical protein	382	100	hypothetical protein	888	100	hypothetical protein
518	Pyruvate dehydrogenase E1 component alpha subunit (EC 1.2.4.1)	2533	100	Pyruvate dehydrogenase E1 component alpha subunit (EC 1.2.4.1)	383	99.08	Pyruvate dehydrogenase E1 component alpha subunit (EC 1.2.4.1)	887	99.38	Pyruvate dehydrogenase E1 component alpha subunit (EC 1.2.4.1)
519	proton-translocating NADH-quinone oxidoreductase, chain M( EC:1.6.99.5 )	2534	100	NADH dehydrogenase I subunit 4, Involved in photosystem-1 cyclic electron flow	384	98.67	NADH dehydrogenase I subunit 4, Involved in photosystem-1 cyclic electron flow	886	99.24	NADH dehydrogenase I subunit 4, Involved in photosystem-1 cyclic electron flow
520	hypothetical protein	2535	100	hypothetical protein	385	100	hypothetical protein	885	100	hypothetical protein
					386		hypothetical protein
521	V4R domain protein	2537	100	V4R domain protein	387	99.56	V4R domain protein	884	99.56	V4R domain protein
522	hypothetical protein	2538	100	hypothetical protein	388	99.37	hypothetical protein	883	99.37	hypothetical protein
523	hypothetical protein	2539	100	putative phycobilisome protein	389	99.43	putative phycobilisome protein	882	99.43	putative phycobilisome protein
524	V4R domain protein	2540	100	V4R domain protein	390	100	V4R domain protein	881	100	V4R domain protein
525	iron-sulfur cluster-binding protein	2541	99.4	iron-sulfur cluster-binding protein	391	98.76	iron-sulfur cluster-binding protein	880	97.52	iron-sulfur cluster-binding protein
526	phycobilisome core-membrane linker protein	2542	100	Phycobilisome linker polypeptide	392	91.91	Phycobilisome linker polypeptide	879	92.49	Phycobilisome linker polypeptide
527	putative secreted protein	2543	100	Hydroxymethylpyrimidine ABC transporter, substrate-binding component	393	93.75	Hydroxymethylpyrimidine ABC transporter, substrate-binding component	878	94.94	Hydroxymethylpyrimidine ABC transporter, substrate-binding component
528	Uroporphyrinogen-III methyltransferase (EC 2.1.1.107) / Uroporphyrinogen-III synthase (EC 4.2.1.75)	2545	100	Uroporphyrinogen-III methyltransferase (EC 2.1.1.107) / Uroporphyrinogen-III synthase (EC 4.2.1.75)	394	87.75	Uroporphyrinogen-III methyltransferase (EC 2.1.1.107) / Uroporphyrinogen-III synthase (EC 4.2.1.75)	877	87.75	Uroporphyrinogen-III methyltransferase (EC 2.1.1.107) / Uroporphyrinogen-III synthase (EC 4.2.1.75)
529	Naphthoate synthase (EC 4.1.3.36)	2546	100	Naphthoate synthase (EC 4.1.3.36)	395	95.26	Naphthoate synthase (EC 4.1.3.36)	876	95.26	Naphthoate synthase (EC 4.1.3.36)	Cyanobacteria.489
					396		FIG01151299: hypothetical protein	875		FIG01151299: hypothetical protein
					397		Ferrous iron transport protein B	874		Ferrous iron transport protein B
					398		Ferrous iron transport protein A	873		Ferrous iron transport protein A
					399		Naphthoate synthase (EC 4.1.3.36) trunc	872		Naphthoate synthase (EC 4.1.3.36)
								871		Hydroxymethylpyrimidine ABC transporter, substrate-binding component
								870		Uroporphyrinogen-III methyltransferase (EC 2.1.1.107) / Uroporphyrinogen-III synthase (EC 4.2.1.75)
								869		Naphthoate synthase (EC 4.1.3.36) trunc
530	DNA polymerase I (EC 2.7.7.7)	2547	100	DNA polymerase I (EC 2.7.7.7)	400	95.37	DNA polymerase I (EC 2.7.7.7)	868	98.6	DNA polymerase I (EC 2.7.7.7)	Cyanobacteria.56
531	Glutaredoxin 3	2548	100	Glutaredoxin 3	401	98.84	Glutaredoxin 3	867	100	Glutaredoxin 3
532	hypothetical protein	2549	100	Putative heme iron utilization protein	402	94.9	Putative heme iron utilization protein	866	100	Putative heme iron utilization protein
533	UbiE/COQ5 methyltransferase( EC:2.1.1.17 )	2550	100	UbiE/COQ5 methyltransferase( EC:2.1.1.17 )	404	100	UbiE/COQ5 methyltransferase( EC:2.1.1.17 )	865	100	UbiE/COQ5 methyltransferase( EC:2.1.1.17 )
534	putative agmatinase	2551	100	putative agmatinase	405	99.32	arginase family protein	864	99.66	arginase family protein
535	photosystem I subunit II (PsaD)	2552	100	photosystem I subunit II (PsaD)	406	100	photosystem I subunit II (PsaD)	863	100	photosystem I subunit II (PsaD)	Cyanobacteria.258
536	Alkyl hydroperoxide reductase subunit C-like protein	2553	100	Alkyl hydroperoxide reductase subunit C-like protein	408	99.5	Alkyl hydroperoxide reductase subunit C-like protein	862	100	Alkyl hydroperoxide reductase subunit C-like protein	Cyanobacteria.184
		2554		hypothetical protein				861		hypothetical protein
537	hypothetical protein	2555	100	FIG01152211: hypothetical protein	409	98.72	FIG01152211: hypothetical protein	860	98.25	FIG01152211: hypothetical protein
538	hypothetical protein	2556	100	FIG01153639: hypothetical protein	410	100	FIG01153639: hypothetical protein	859	100	FIG01153639: hypothetical protein
539	hypothetical protein	2557	100	hypothetical protein	411	98.08	hypothetical protein	858	100	hypothetical protein
540	Fructose-1,6-bisphosphatase, GlpX type (EC 3.1.3.11) / Sedoheptulose-1,7-bisphosphatase (EC 3.1.3.37)	2558	99.42	Fructose-1,6-bisphosphatase, GlpX type (EC 3.1.3.11) / Sedoheptulose-1,7-bisphosphatase (EC 3.1.3.37)	412	99.42	Fructose-1,6-bisphosphatase, GlpX type (EC 3.1.3.11) / Sedoheptulose-1,7-bisphosphatase (EC 3.1.3.37)	857	100	Fructose-1,6-bisphosphatase, GlpX type (EC 3.1.3.11) / Sedoheptulose-1,7-bisphosphatase (EC 3.1.3.37)	Cyanobacteria.231
541	Glutamyl-tRNA reductase (EC 1.2.1.70)	2559	100	Glutamyl-tRNA reductase (EC 1.2.1.70)	413	100	Glutamyl-tRNA reductase (EC 1.2.1.70)	856	99.07	Glutamyl-tRNA reductase (EC 1.2.1.70)	Cyanobacteria.199
542	GTP-binding protein TypA/BipA	2560	99.67	GTP-binding protein TypA/BipA	414	99.83	GTP-binding protein TypA/BipA	855	95.87	GTP-binding protein TypA/BipA
543	peptidase M48 Ste24p	2561	99.72	FIG01150054: hypothetical protein	415	100	FIG01150054: hypothetical protein	854	99.86	FIG01150054: hypothetical protein
544	Competence/damage-inducible protein CinA	2562	99.77	Molybdopterin binding motif, CinA N-terminal domain / C-terminal domain of CinA type S	416	100	Molybdopterin binding motif, CinA N-terminal domain / C-terminal domain of CinA type S	853	99.77	Molybdopterin binding motif, CinA N-terminal domain / C-terminal domain of CinA type S	Cyanobacteria.209
545	Histone acetyltransferase HPA2 and related acetyltransferases	2563	100	Histone acetyltransferase HPA2 and related acetyltransferases	417	100	Histone acetyltransferase HPA2 and related acetyltransferases	852	100	Histone acetyltransferase HPA2 and related acetyltransferases
546	ISSoc3, orfA transposase	2167	97.62	ORF_ID:alr7149	1519	98.82	ISSoc3, orfA transposase	1689	98.31	ORF_ID:alr7149
547	ISSoc3, orfB transposase	1162	97.18	ISSoc3, orfB transposase	2649	97.92	Mobile element protein	1809	52.73	ISSoc5, transposase
548	ISSoc3, orfB transposase	667	98.65	transposase	418	97.97	transposase	2402	48.33	ISSoc5, transposase
549	hypothetical protein	2564	100	hypothetical protein	419	100	hypothetical protein	851	100	hypothetical protein
550	PaaD-like protein involved in Fe-S cluster assembly	2565	99.72	Cytosolic Fe-S cluster assembling factor NBP35 / Chromosome (plasmid) partitioning protein ParA	420	99.72	Cytosolic Fe-S cluster assembling factor NBP35 / Chromosome (plasmid) partitioning protein ParA	850	99.72	Cytosolic Fe-S cluster assembling factor NBP35 / Chromosome (plasmid) partitioning protein ParA	Cyanobacteria.8
551	nucleic acid binding, OB-fold, tRNA/helicase-type	2566	100	nucleic acid binding, OB-fold, tRNA/helicase-type	421	98.92	putative lipoprotein	849	98.92	putative lipoprotein
552	Outer membrane protein/protective antigen OMA87	2567	99.51	Outer membrane protein/protective antigen OMA87	422	100	Outer membrane protein/protective antigen OMA87	848	100	Outer membrane protein/protective antigen OMA87
553	hypothetical protein	2568	100	hypothetical protein	423	100	hypothetical protein	847	100	hypothetical protein
554	hypothetical protein	2569	98.26	hypothetical protein	424	100	hypothetical protein	846	99.13	hypothetical protein
		2570		hypothetical protein	425		hypothetical protein
555	Serine acetyltransferase (EC 2.3.1.30)	2571	99.61	Serine acetyltransferase (EC 2.3.1.30)	426	99.21	Serine acetyltransferase (EC 2.3.1.30)	845	100	Serine acetyltransferase (EC 2.3.1.30)
556	hypothetical protein	2572	100	hypothetical protein	427	100	hypothetical protein	844	100	hypothetical protein
557	Uncharacterized monothiol glutaredoxin ycf64-like	2573	99.12	Uncharacterized monothiol glutaredoxin ycf64-like	428	99.12	Uncharacterized monothiol glutaredoxin ycf64-like	843	99.12	Uncharacterized monothiol glutaredoxin ycf64-like	Cyanobacteria.194
558	Cell division protein BolA	2574	98.86	Cell division protein BolA	429	100	Cell division protein BolA	842	100	Cell division protein BolA
559	putative membrane protein	2575	84.48	hypothetical protein	430	99.14	hypothetical protein	841	84.48	hypothetical protein
560	DNA topoisomerase I (EC 5.99.1.2)	2576	96.4	DNA topoisomerase I (EC 5.99.1.2)	431	99.66	DNA topoisomerase I (EC 5.99.1.2)	840	93.78	DNA topoisomerase I (EC 5.99.1.2)
561	Glyoxalase/bleomycin resistance protein/dioxygenase	2577	100	glyoxalase family protein	432	100	glyoxalase family protein	839	100	glyoxalase family protein
		2578		Nucleoside triphosphate pyrophosphohydrolase MazG
562	DNA polymerase III subunits gamma and Tau (EC 2.7.7.7)	2595	99.27	DNA polymerase III subunits gamma and tau (EC 2.7.7.7)	433	99.42	DNA polymerase III subunits gamma and tau (EC 2.7.7.7)	838	100	DNA polymerase III subunits gamma and tau (EC 2.7.7.7)
563	hypothetical protein	2596	99.36	FIG01152264: hypothetical protein	434	99.36	FIG01152264: hypothetical protein	837	100	FIG01152264: hypothetical protein
564	Dephospho-CoA kinase (EC 2.7.1.24)	2597	100	Dephospho-CoA kinase (EC 2.7.1.24)	435	100	Dephospho-CoA kinase (EC 2.7.1.24)	836	99.57	Dephospho-CoA kinase (EC 2.7.1.24)	Cyanobacteria.343
565	2-isopropylmalate synthase	not called	99.82	(R)-citramalate synthase (EC 2.3.1.182)	436	99.82	(R)-citramalate synthase (EC 2.3.1.182)	835	99.82	(R)-citramalate synthase (EC 2.3.1.182)
566	hypothetical protein	2599	97.3	FIG01155910: hypothetical protein	437	99.1	FIG01155910: hypothetical protein	834	97.3	FIG01155910: hypothetical protein
567	ATP-utilizing enzyme of the PP-loop superfamily	2600	98.99	FIG01150898: hypothetical protein	438	99.66	FIG01150898: hypothetical protein	833	99.66	FIG01150898: hypothetical protein	Cyanobacteria.466
568	hypothetical protein	2601	100	FIG01156502: hypothetical protein	439	100	FIG01156502: hypothetical protein	832	100	FIG01156502: hypothetical protein
569	hypothetical protein	2602	98.46	hypothetical protein	440	100	hypothetical protein	831	98.46	hypothetical protein
570	lipoprotein, putative	2603	100	lipoprotein, putative	441	100	lipoprotein, putative	830	100	putative lipoprotein
571	hypothetical protein	2604	100	FIG01155262: hypothetical protein	442	99.59	FIG01155262: hypothetical protein	829	100	FIG01155262: hypothetical protein
572	hypothetical protein	2605	100	FIG01154555: hypothetical protein	443	100	FIG01154555: hypothetical protein	828	100	FIG01154555: hypothetical protein
573	S-adenosylmethionine decarboxylase proenzyme (EC 4.1.1.50), prokaryotic class 1B	2606	100	S-adenosylmethionine decarboxylase proenzyme (EC 4.1.1.50), prokaryotic class 1B	444	99.34	S-adenosylmethionine decarboxylase proenzyme (EC 4.1.1.50), prokaryotic class 1B	827	99.34	S-adenosylmethionine decarboxylase proenzyme (EC 4.1.1.50), prokaryotic class 1B
574	Spermidine synthase (EC 2.5.1.16)	2607	100	Spermidine synthase (EC 2.5.1.16)	445	100	Spermidine synthase (EC 2.5.1.16)	826	100	Spermidine synthase (EC 2.5.1.16)
575	putative UDP-sulfoquinovose synthase( EC:3.13.1.1 )	2608	100	Nucleoside-diphosphate-sugar epimerases	446	100	Nucleoside-diphosphate-sugar epimerases	825	100	Nucleoside-diphosphate-sugar epimerases
576	hypothetical protein	2609	100	Deacetylases, including yeast histone deacetylase and acetoin utilization protein	447	99.34	Deacetylases, including yeast histone deacetylase and acetoin utilization protein	824	99.34	Deacetylases, including yeast histone deacetylase and acetoin utilization protein
577	hypothetical protein	2610	100	FIG01155594: hypothetical protein	448	100	FIG01155594: hypothetical protein	823	100	FIG01155594: hypothetical protein
578	hypothetical protein	2611	97.5	hypothetical protein	449	100	hypothetical protein
								822		hypothetical protein
579	FIGfam135315: Iojap-related protein	2612	100	Iojap protein	450	99.21	Iojap protein	821	99.21	Iojap protein	Cyanobacteria.307
580	HD domain protein	2613	100	Hydrolase (HAD superfamily), YqeK	451	100	Hydrolase (HAD superfamily), YqeK	820	99.51	Hydrolase (HAD superfamily), YqeK
581	Translation elongation factor LepA	2614	100	Translation elongation factor LepA	452	100	Translation elongation factor LepA	819	100	Translation elongation factor LepA
582	hypothetical protein	2615	100	FIG01151843: hypothetical protein	453	100	FIG01151843: hypothetical protein	818	100	FIG01151843: hypothetical protein
583	Glycyl-tRNA synthetase alpha chain (EC 6.1.1.14)	not called	100	Glycyl-tRNA synthetase alpha chain (EC 6.1.1.14)	454	99.7	Glycyl-tRNA synthetase alpha chain (EC 6.1.1.14)	817	100	Glycyl-tRNA synthetase alpha chain (EC 6.1.1.14)
584	hypothetical protein	2616	100	FIG01152183: hypothetical protein	455	100	FIG01152183: hypothetical protein	816	100	FIG01152183: hypothetical protein
					456		FIG01152183: hypothetical protein	815		FIG01152183: hypothetical protein
					457		hypothetical protein
585	small GTP-binding protein				458	92.62	FIG01156923: hypothetical protein	814	92.83	FIG01156923: hypothetical protein
586	hypothetical protein	2617	100	FIG01155164: hypothetical protein	459	100	FIG01155164: hypothetical protein	813	100	FIG01155164: hypothetical protein
587	WD40-like beta propeller repeat protein	2618	99.42	WD40-like beta propeller repeat protein	460	97.67	WD40-like beta propeller repeat protein	812	99.42	WD40-like beta propeller repeat protein
588	aspartate aminotransferase	2619	100	Aspartate aminotransferase (EC 2.6.1.1)	461	95.65	Aspartate aminotransferase (EC 2.6.1.1)	811	95.14	Aspartate aminotransferase (EC 2.6.1.1)
589	hypothetical protein	2620	100	FIG01152627: hypothetical protein	462	97.71	FIG01152627: hypothetical protein	810	97.71	FIG01152627: hypothetical protein
590	Histidinol dehydrogenase (EC 1.1.1.23)	2621	100	Histidinol dehydrogenase (EC 1.1.1.23)	463	99.77	Histidinol dehydrogenase (EC 1.1.1.23)	809	100	Histidinol dehydrogenase (EC 1.1.1.23)
		2622		hypothetical protein
591	hypothetical protein
592	hypothetical protein	2623	99.53	hypothetical protein	464	99.07	hypothetical protein	808	99.07	hypothetical protein
593	hypothetical protein	2624	98.84	FIG01152729: hypothetical protein	465	98.84	FIG01152729: hypothetical protein	807	98.84	FIG01152729: hypothetical protein
594	TPR repeat:TPR repeat	2625	100	TPR repeat:TPR repeat	466	99.75	TPR repeat protein	806	99.75	TPR repeat protein
		2626		ISSoc2, resolvase
595	ISSoc2, transposase	2627		Nitrate ABC transporter, permease protein
596	RNA polymerase sigma factor, group 3	2628	100	sigma factor SigF	467	99.22	RNA polymerase sigma factor, group 3	805	99.61	RNA polymerase sigma factor, group 3
597	hypothetical protein	2629	100	hypothetical protein	468	90.55	hypothetical protein	804	90.55	hypothetical protein
598	transposase
599	hypothetical protein
600	Urease gamma subunit (EC 3.5.1.5)	2630	100	Urease gamma subunit (EC 3.5.1.5)
601	Urease beta subunit (EC 3.5.1.5)	2631	98.8	Urease beta subunit (EC 3.5.1.5)
602	Urease alpha subunit (EC 3.5.1.5)	2632	100	Urease alpha subunit (EC 3.5.1.5)
603	Urease accessory protein UreE	2633	100	Urease accessory protein UreE
604	Urease accessory protein UreG	2634	99.5	Urease accessory protein UreG
605	transposase	2635	99.12	hypothetical protein
606	transposase mutator family	2636	100	hypothetical protein
607	conserved hypothetical protein	2637	100	expressed protein	469	96.69	expressed protein	803	96.69	expressed protein
608	hypothetical protein	2638	100	hypothetical protein	470	100	hypothetical protein	802	100	hypothetical protein
609	hypothetical protein	2639	100	FIG01152602: hypothetical protein	471	97.64	FIG01152602: hypothetical protein	801	98.17	FIG01152602: hypothetical protein
610	Ferredoxin--nitrite reductase (EC 1.7.7.1)	2640	96.89	Ferredoxin--nitrite reductase (EC 1.7.7.1)	472	98.63	Ferredoxin--nitrite reductase (EC 1.7.7.1)	800	99.02	Ferredoxin--nitrite reductase (EC 1.7.7.1)
611	Nitrate ABC transporter, nitrate-binding protein	2641	98.41	Nitrate ABC transporter, nitrate-binding protein	473	97.5	Nitrate ABC transporter, nitrate-binding protein	799	97.27	Nitrate ABC transporter, nitrate-binding protein
612	Nitrate ABC transporter, permease protein	2642	95.3	Nitrate ABC transporter, permease protein	474	97.49	Nitrate ABC transporter, permease protein	798	98.12	Nitrate ABC transporter, permease protein
613	Nitrate transport ATP-binding subunits C and D( EC:3.6.3.25 )	2643	97.29	Nitrate transport ATP-binding subunits C and D( EC:3.6.3.25 )	475	96.68	Nitrate transport ATP-binding subunits C and D( EC:3.6.3.25 )	797	97.13	Nitrate transport ATP-binding subunits C and D( EC:3.6.3.25 )
614	Nitrate ABC transporter, ATP-binding protein	2644	99.64	Nitrate ABC transporter, ATP-binding protein	476	97.51	Nitrate ABC transporter, ATP-binding protein	796	97.51	Nitrate ABC transporter, ATP-binding protein
								795		hypothetical protein
615	hypothetical protein				477	100	hypothetical protein	794	98.39	hypothetical protein
616	Assimilatory nitrate reductase large subunit (EC:1.7.99.4)	2645	98.59	Assimilatory nitrate reductase large subunit (EC:1.7.99.4)	478	97.47	Assimilatory nitrate reductase large subunit (EC:1.7.99.4)	793	97.75	Assimilatory nitrate reductase large subunit (EC:1.7.99.4)
617	hypothetical protein	2646	100	FIG01157510: hypothetical protein	479	97.97	FIG01157510: hypothetical protein	792	97.97	FIG01157510: hypothetical protein
								791		ISSoc1, transposase
								790		hypothetical protein
618	ISSoc1, transposase	2647	97.27	ISSoc1, transposase	839	92.95	ISSoc1, transposase	445	94.1	ISSoc1, transposase
619	Phosphoribosylamine--glycine ligase (EC 6.3.4.13)	2648	95.36	Phosphoribosylamine--glycine ligase (EC 6.3.4.13)	483	96.52	Phosphoribosylamine--glycine ligase (EC 6.3.4.13)	788	96.52	Phosphoribosylamine--glycine ligase (EC 6.3.4.13)	Cyanobacteria.428
620	putative glycosyltransferase family 2	2649	96.18	putative glycosyltransferase family 2	484	96.69	putative glycosyltransferase family 2	787	95.93	putative glycosyltransferase family 2
621	Deoxyguanosinetriphosphate triphosphohydrolase (EC 3.1.5.1)	2650	100	hypothetical protein	485	100	hypothetical protein	786	100	hypothetical protein
622	GDSL-like lipase/acylhydrolase domain protein	2651	99.67	GDSL-like lipase/acylhydrolase domain protein	486	97.38	GDSL-like lipase/acylhydrolase domain protein	785	98.69	GDSL-like lipase/acylhydrolase domain protein
623	Zn-dependent hydrolase, RNA-metabolising	2652	99.84	Zn-dependent hydrolase, RNA-metabolising	487	99.66	Zn-dependent hydrolase, RNA-metabolising	784	99.83	Zn-dependent hydrolase, RNA-metabolising
624	Dihydrodipicolinate synthase (EC 4.2.1.52)	2653	99.34	Dihydrodipicolinate synthase (EC 4.2.1.52)	488	99.67	Dihydrodipicolinate synthase (EC 4.2.1.52)	783	100	Dihydrodipicolinate synthase (EC 4.2.1.52)
625	Nitroreductase	2654	99.52	nitroreductase family protein	489	99.52	nitroreductase family protein	782	99.52	nitroreductase family protein
626	ISSoc5, transposase	2342	95.97	ISSoc5, transposase	2457	96.3	ISSoc5, transposase	781	97.99	ISSoc5, transposase
627	hypothetical protein	200	100	hypothetical protein	490	94.59	hypothetical protein	1075	97.3	hypothetical protein
628	Anthranilate phosphoribosyltransferase (EC 2.4.2.18)	2655	100	Anthranilate phosphoribosyltransferase (EC 2.4.2.18)	491	99.71	Anthranilate phosphoribosyltransferase (EC 2.4.2.18)	779	100	Anthranilate phosphoribosyltransferase (EC 2.4.2.18)
629	hypothetical protein	2656	100	FIG01154706: hypothetical protein	492	99.25	FIG01154706: hypothetical protein	778	99.25	FIG01154706: hypothetical protein
630	Phosphoribosylglycinamide formyltransferase (EC 2.1.2.2)	2657	100	Phosphoribosylglycinamide formyltransferase (EC 2.1.2.2)	493	100	Phosphoribosylglycinamide formyltransferase (EC 2.1.2.2)	777	100	Phosphoribosylglycinamide formyltransferase (EC 2.1.2.2)	Cyanobacteria.236
631	hypothetical protein	2658	99.35	FIG01153156: hypothetical protein	494	99.35	FIG01153156: hypothetical protein	776	99.35	FIG01153156: hypothetical protein
632	Leucyl/phenylalanyl-tRNA--protein transferase (EC 2.3.2.6)	2659	100	Leucyl/phenylalanyl-tRNA--protein transferase (EC 2.3.2.6)	495	100	Leucyl/phenylalanyl-tRNA--protein transferase (EC 2.3.2.6)	775	100	Leucyl/phenylalanyl-tRNA--protein transferase (EC 2.3.2.6)
633	hypothetical protein	2660	100	hypothetical protein	496	100	hypothetical protein	774	100	hypothetical protein
634	Clock-associated two-component sensor histidine kinase SasA	2661	100	Clock-associated two-component sensor histidine kinase SasA	497	100	Clock-associated two-component sensor histidine kinase SasA	773	100	Clock-associated two-component sensor histidine kinase SasA
635	Sensory subunit of low CO2-induced protein complex, putative	2662	100	Sensory subunit of low CO2-induced protein complex, putative	498	98.8	Sensory subunit of low CO2-induced protein complex, putative	772	99.4	Sensory subunit of low CO2-induced protein complex, putative
636	Low-affinity CO2 hydration protein CphX	2663	100	Low-affinity CO2 hydration protein CphX	499	98.17	Low-affinity CO2 hydration protein CphX	771	98.62	Low-affinity CO2 hydration protein CphX
637	NADH dehydrogenase subunit 4, Involved in CO2 fixation	2664	100	NADH dehydrogenase subunit 4, Involved in CO2 fixation	500	99.61	NADH dehydrogenase subunit 4, Involved in CO2 fixation	770	99.61	NADH dehydrogenase subunit 4, Involved in CO2 fixation
638	NADH dehydrogenase subunit 5, Involved in CO2 fixation	2665	99.83	NADH dehydrogenase subunit 5, Involved in CO2 fixation	501	99.66	NADH dehydrogenase subunit 5, Involved in CO2 fixation	769	99.66	NADH dehydrogenase subunit 5, Involved in CO2 fixation
639	hypothetical protein	2666	100	hypothetical protein	502	100	hypothetical protein	768	100	hypothetical protein
640	Ferredoxin	2667	100	Ferredoxin	503	98.98	Ferredoxin	767	100	Ferredoxin
641	Photosystem II CP47 protein (PsbB)	2668	100	Photosystem II CP47 protein (PsbB)	504	99.78	Photosystem II CP47 protein (PsbB)	766	99.78	Photosystem II CP47 protein (PsbB)	Cyanobacteria.451
642	response regulator	2669	100	response regulator	505	99.26	response regulator	765	99.26	response regulator
643	Phosphoribosylformylglycinamidine synthase, glutamine amidotransferase subunit (EC 6.3.5.3)	2670	100	Phosphoribosylformylglycinamidine synthase, glutamine amidotransferase subunit (EC 6.3.5.3)	506	99.11	Phosphoribosylformylglycinamidine synthase, glutamine amidotransferase subunit (EC 6.3.5.3)	764	99.55	Phosphoribosylformylglycinamidine synthase, glutamine amidotransferase subunit (EC 6.3.5.3)	Cyanobacteria.416
644	Phosphoribosylformylglycinamidine synthase, PurS subunit (EC 6.3.5.3)	2671	100	Phosphoribosylformylglycinamidine synthase, PurS subunit (EC 6.3.5.3)	507	98.82	Phosphoribosylformylglycinamidine synthase, PurS subunit (EC 6.3.5.3)	763	98.82	Phosphoribosylformylglycinamidine synthase, PurS subunit (EC 6.3.5.3)	Cyanobacteria.505
645	hypothetical protein	2672	99.6	FIG01151212: hypothetical protein	508	99.6	FIG01151212: hypothetical protein	762	99.2	FIG01151212: hypothetical protein
646	2-phosphosulfolactate phosphatase( EC:3.1.3.71 )	2673	100	2-phosphosulfolactate phosphatase( EC:3.1.3.71 )	509	96.69	2-phosphosulfolactate phosphatase( EC:3.1.3.71 )	761	95.87	2-phosphosulfolactate phosphatase( EC:3.1.3.71 )
647	hypothetical protein	2674	100	FIG01156154: hypothetical protein	510	91.49	FIG01156154: hypothetical protein	760	92.55	FIG01156154: hypothetical protein
648	N-acetyl-gamma-glutamyl-phosphate reductase (EC 1.2.1.38)	2675	99.71	N-acetyl-gamma-glutamyl-phosphate reductase (EC 1.2.1.38)	511	98.83	N-acetyl-gamma-glutamyl-phosphate reductase (EC 1.2.1.38)	759	99.7	N-acetyl-gamma-glutamyl-phosphate reductase (EC 1.2.1.38)
649	hypothetical protein	2676	100	FIG01155716: hypothetical protein	512	99.16	FIG01155716: hypothetical protein	758	97.49	FIG01155716: hypothetical protein
650	putative tocopherol cyclase	2677	100	2-methyl-6-phytyl-1,4-benzoquinone cyclase	513	99.72	2-methyl-6-phytyl-1,4-benzoquinone cyclase	757	99.44	2-methyl-6-phytyl-1,4-benzoquinone cyclase
651	ATP-dependent Clp protease regulatory subunit	2678	99.88	ATP-dependent Clp protease, ATP-binding subunit ClpC / Negative regulator of genetic competence clcC/mecB	514	99.64	ATP-dependent Clp protease, ATP-binding subunit ClpC / Negative regulator of genetic competence clcC/mecB	756	99.88	ATP-dependent Clp protease, ATP-binding subunit ClpC / Negative regulator of genetic competence clcC/mecB
652	ATP-dependent Clp protease proteolytic subunit (EC 3.4.21.92)	2679	100	ATP-dependent Clp protease proteolytic subunit (EC 3.4.21.92)	515	100	ATP-dependent Clp protease proteolytic subunit (EC 3.4.21.92)	755	100	ATP-dependent Clp protease proteolytic subunit (EC 3.4.21.92)
653	hypothetical protein	2680	99.37	hypothetical protein	516	95.92	hypothetical protein	754	97.96	hypothetical protein
654	ATP-dependent Clp protease proteolytic subunit (EC 3.4.21.92)	2681	100	ATP-dependent Clp protease proteolytic subunit (EC 3.4.21.92)	517	100	ATP-dependent Clp protease proteolytic subunit (EC 3.4.21.92)	753	100	ATP-dependent Clp protease proteolytic subunit (EC 3.4.21.92)
655	conserved hypothetical protein	2682	100	hypothetical protein	518	100	hypothetical protein	752	100	hypothetical protein
656	hypothetical protein	2683	100	FIG01157108: hypothetical protein	519	100	FIG01157108: hypothetical protein	751	100	FIG01157108: hypothetical protein
657	NADP-dependent malic enzyme (EC 1.1.1.40)	2684	99.78	NADP-dependent malic enzyme (EC 1.1.1.40)	520	100	NADP-dependent malic enzyme (EC 1.1.1.40)	750	100	NADP-dependent malic enzyme (EC 1.1.1.40)
658	hypothetical protein	2685	100	FIG01151299: hypothetical protein	521	99.55	FIG01151299: hypothetical protein	749	100	FIG01151299: hypothetical protein
659	protease (caspase) p20 domain containing protein	2686	99.44	ICE-like protease (caspase) p20 domain protein	522	99.72	ICE-like protease (caspase) p20 domain protein	748	99.86	ICE-like protease (caspase) p20 domain protein
		2687		hypothetical protein	523		hypothetical protein
					524		hypothetical protein
660	CAAX amino terminal protease family protein	2688	98.62	CAAX amino terminal protease family protein	525	98.28	CAAX amino terminal protease family protein	747	98.97	CAAX amino terminal protease family protein
661	hypothetical protein	2689	100	FIG01152967: hypothetical protein	526	100	FIG01152967: hypothetical protein	746	100	FIG01152967: hypothetical protein
662	Nucleotidyl transferase	2690	99.68	D-glycero-D-manno-heptose 1-phosphate guanosyltransferase	527	100	D-glycero-D-manno-heptose 1-phosphate guanosyltransferase	745	100	D-glycero-D-manno-heptose 1-phosphate guanosyltransferase
663	Pro-zeta-carotene desaturase, prolycopene producing (EC 1.-.-.-)	2691	98.34	Pro-zeta-carotene desaturase, prolycopene producing (EC 1.-.-.-)	528	97.93	Pro-zeta-carotene desaturase, prolycopene producing (EC 1.-.-.-)	744	97.93	Pro-zeta-carotene desaturase, prolycopene producing (EC 1.-.-.-)
664	D-alanyl-D-alanine carboxypeptidase (EC 3.4.16.4)	2692	99.03	D-alanyl-D-alanine carboxypeptidase (EC 3.4.16.4)	529	88.89	D-alanyl-D-alanine carboxypeptidase (EC 3.4.16.4)	743	89.9	D-alanyl-D-alanine carboxypeptidase (EC 3.4.16.4)
665	Alkyl hydroperoxide reductase subunit C-like protein	2693	100	Alkyl hydroperoxide reductase subunit C-like protein	530	100	Alkyl hydroperoxide reductase subunit C-like protein	742	100	Alkyl hydroperoxide reductase subunit C-like protein
666	metal dependent phosphohydrolase	2694	100	metal dependent phosphohydrolase	531	100	metal dependent phosphohydrolase	741	100	metal dependent phosphohydrolase
		2695		hypothetical protein
667	UDP-N-acetylglucosamine 2-epimerase (EC 5.1.3.14)	2696	97.3	UDP-N-acetylglucosamine 2-epimerase (EC 5.1.3.14)	532	97.3	UDP-N-acetylglucosamine 2-epimerase (EC 5.1.3.14)	740	97.3	UDP-N-acetylglucosamine 2-epimerase (EC 5.1.3.14)
668	magnesium transporter	2697	98.91	Magnesium transporter	533	98.04	Magnesium transporter	739	98.47	Magnesium transporter
669	hypothetical protein	2698	100	FIG01153310: hypothetical protein	534	100	FIG01153310: hypothetical protein	738	100	FIG01153310: hypothetical protein
670	putative MgtC family transporter protein	2699	99.57	Mg2+ transport ATPase	535	99.57	Mg2+ transport ATPase	737	100	Mg2+ transport ATPase
671	hypothetical protein	2700	94.97	hypothetical protein	536	99.5	hypothetical protein	736	99.5	hypothetical protein
					537		hypothetical protein
672	hypothetical protein	2701	100	hypothetical protein	538	95	hypothetical protein	734	95	hypothetical protein
673	protein of unknown function UPF0102	2702	100	protein of unknown function UPF0102	539	73.95	conserved hypothetical protein TIGR00252	733	75.89	conserved hypothetical protein TIGR00252
674	hypothetical protein	2703	100	FIG01154254: hypothetical protein
675	Hypothetical protein DUF901, similar to C-terminal domain of ribosome protection-type Tc-resistance proteins	2704	100	Hypothetical protein DUF901, similar to C-terminal domain of ribosome protection-type Tc-resistance proteins	1666	83.24	Hypothetical protein DUF901, similar to C-terminal domain of ribosome protection-type Tc-resistance proteins	2645	83.24	Hypothetical protein DUF901, similar to C-terminal domain of ribosome protection-type Tc-resistance proteins
676	hypothetical protein	2705	100	FIG01152967: hypothetical protein	526	92.77	FIG01152967: hypothetical protein	746	92.77	FIG01152967: hypothetical protein
677	nucleotidyl transferase family protein	2706	99.68	D-glycero-D-manno-heptose 1-phosphate guanosyltransferase	527	86.77	D-glycero-D-manno-heptose 1-phosphate guanosyltransferase	745	86.77	D-glycero-D-manno-heptose 1-phosphate guanosyltransferase
678	cystine ABC transporter, periplasmic cystine-binding protein	2707	100	cystine ABC transporter, cystine-binding protein
679	cystine ABC transporter, permease protein	2708	99.6	FIG01153411: hypothetical protein
680	ISSoc1, transposase	2709	99.74	ISSoc1, transposase
681	Succinate dehydrogenase flavoprotein subunit (EC 1.3.99.1)	2710	100	Succinate dehydrogenase flavoprotein subunit (EC 1.3.99.1)
682	Omega-amino acid--pyruvate aminotransferase (EC 2.6.1.18)	2711	100	Omega-amino acid--pyruvate aminotransferase (EC 2.6.1.18)
683	ISSoc1, transposase	2712	100	ISSoc1, transposase
684	hypothetical protein	2713	100	hypothetical protein
685	hypothetical protein	2714	100	hypothetical protein	547	89.58	hypothetical protein	725	89.58	hypothetical protein
686	GTP-binding domain protein	2715	100	GTP-binding domain protein	546	83.54	GTP-binding domain protein	726	83.54	GTP-binding domain protein
687	Lipoate synthase, cyanobacterial paralog	2716	99.62	Lipoate synthase, cyanobacterial paralog	545	93.89	Lipoate synthase, cyanobacterial paralog	727	93.89	Lipoate synthase, cyanobacterial paralog
688	hypothetical protein	2717	100	FIG01154485: hypothetical protein	544	91.41	FIG01154485: hypothetical protein	728	91.41	FIG01154485: hypothetical protein
689	hypothetical protein
690	hypothetical protein	2718	100	FIG01150761: hypothetical protein	1274	94.74	FIG01150761: hypothetical protein	57	94.74	FIG01150761: hypothetical protein
691	hypothetical protein	2719	98.31	FIG01153403: hypothetical protein	1931	91.78	FIG01153403: hypothetical protein	2356	91.78	FIG01153403: hypothetical protein
692	Nucleoside triphosphate pyrophosphohydrolase MazG	2720	99.54	Nucleoside triphosphate pyrophosphohydrolase MazG	1930	88.46	Nucleoside triphosphate pyrophosphohydrolase MazG	2357	88.46	Nucleoside triphosphate pyrophosphohydrolase MazG
693	hypothetical protein	2721	100	Nucleoside triphosphate pyrophosphohydrolase MazG
694	2OG-Fe(II) oxygenase	2722	100	2-Oxobutyrate oxidase, putative
695	Protein containing transglutaminase-like domain, putative cysteine protease	2723	99.68	putative membrane-bound protease	1186	81.5	putative protease	131	81.5	putative protease
696	hypothetical protein	2724	100	FIG01154791: hypothetical protein	1188	95.24	FIG01154791: hypothetical protein	129	95.24	FIG01154791: hypothetical protein
697	tRNA nucleotidyltransferase, A-adding (EC 2.7.7.-)	2725	100	tRNA nucleotidyltransferase, A-adding (EC 2.7.7.25)	1794	88.7	tRNA nucleotidyltransferase, A-adding (EC 2.7.7.25)	2528	89.04	tRNA nucleotidyltransferase, A-adding (EC 2.7.7.25)	Cyanobacteria.123
698	Ribosome recycling factor	2726	100	Ribosome recycling factor	1793	93.96	Ribosome recycling factor	2529	93.96	Ribosome recycling factor
699	hypothetical protein	2727	99.37	hypothetical protein
700	ISSoc1, transposase	2728	95.78	ISSoc1, transposase	590	95.29	ISSoc1, transposase	791	95.53	ISSoc1, transposase
701	hypothetical protein	2729	100	hypothetical protein	536	95.65	hypothetical protein	736	95.65	hypothetical protein
702	hypothetical protein	2730	100	hypothetical protein	537	100	hypothetical protein	735	100	hypothetical protein
703	hypothetical protein	2731	100	hypothetical protein	538	100	hypothetical protein	734	100	hypothetical protein
704	conserved hypothetical protein TIGR00252	2732	100	hypothetical protein	539	99.18	conserved hypothetical protein TIGR00252	733	99.12	conserved hypothetical protein TIGR00252
705	Putative Holliday junction resolvase (EC 3.1.-.-)	2733	100	Putative Holliday junction resolvase (EC 3.1.-.-)	540	99.37	Putative Holliday junction resolvase (EC 3.1.-.-)	732	99.37	Putative Holliday junction resolvase (EC 3.1.-.-)	Cyanobacteria.359
706	hypothetical protein	2734	100	hypothetical protein	541	100	hypothetical protein	731	100	hypothetical protein
707	Adenosylhomocysteinase (EC 3.3.1.1)	2735	100	Adenosylhomocysteinase (EC 3.3.1.1)	542	100	Adenosylhomocysteinase (EC 3.3.1.1)	730	100	Adenosylhomocysteinase (EC 3.3.1.1)
708	Argininosuccinate synthase (EC 6.3.4.5)	2736	99.75	Argininosuccinate synthase (EC 6.3.4.5)	543	100	Argininosuccinate synthase (EC 6.3.4.5)	729	100	Argininosuccinate synthase (EC 6.3.4.5)	Cyanobacteria.389
709	hypothetical protein	2737	100	hypothetical protein
710	hypothetical protein	2739	100	FIG01154485: hypothetical protein	544	100	FIG01154485: hypothetical protein	728	100	FIG01154485: hypothetical protein
711	Lipoate synthase, cyanobacterial paralog	2740	100	Lipoate synthase, cyanobacterial paralog	545	100	Lipoate synthase, cyanobacterial paralog	727	100	Lipoate synthase, cyanobacterial paralog
712	GTP-binding domain protein	2741	100	GTP-binding domain protein	546	100	GTP-binding domain protein	726	100	GTP-binding domain protein
713	hypothetical protein	2742	100	hypothetical protein	547	100	hypothetical protein	725	100	hypothetical protein
		2743		hypothetical protein	548		hypothetical protein	724		hypothetical protein
714	3-dehydroquinate dehydratase II (EC 4.2.1.10) # AroC II	2744	100	3-dehydroquinate dehydratase II (EC 4.2.1.10)	549	100	3-dehydroquinate dehydratase II (EC 4.2.1.10)	723	100	3-dehydroquinate dehydratase II (EC 4.2.1.10)	Cyanobacteria.228
715	thioredoxin	2745	99.39	thioredoxin	550	99.39	thioredoxin	722	99.39	thioredoxin	Cyanobacteria.247
716	hypothetical protein				551	91.89	hypothetical protein	721	97.3	hypothetical protein
717	Exonuclease SbcC	2746	100	exonuclease SbcC	552	99.45	exonuclease, SbcC family	720	99.82	exonuclease, SbcC family
718	hypothetical protein	2747	100	FIG01155427: hypothetical protein	553	100	FIG01155427: hypothetical protein	719	100	FIG01155427: hypothetical protein
719	hypothetical protein	2748	100	FIG01150211: hypothetical protein	554	100	FIG01150211: hypothetical protein	718	100	FIG01150211: hypothetical protein
720	hypothetical protein	2749	99.06	FIG01154124: hypothetical protein	555	98.11	FIG01154124: hypothetical protein	717	99.06	FIG01154124: hypothetical protein
721	CobN component of cobalt chelatase involved in B12 biosynthesis	2750	100	CobN component of cobalt chelatase involved in B12 biosynthesis	556	100	CobN component of cobalt chelatase involved in B12 biosynthesis	716	100	CobN component of cobalt chelatase involved in B12 biosynthesis
722	Transaldolase (EC 2.2.1.2)	2751	99.23	Transaldolase (EC 2.2.1.2)	557	99.74	Transaldolase (EC 2.2.1.2)	715	100	Transaldolase (EC 2.2.1.2)	Cyanobacteria.535
723	ISSoc2, transposase	2752	99.32	Nitrate ABC transporter, permease protein
724	CRISPR-associated protein, Cas2	2753	100	CRISPR-associated protein, Cas2
725	CRISPR-associated protein Cas1	2754	99.68	CRISPR-associated protein Cas1
726	CRISPR-associated protein, CT1974	2755	99.49	CRISPR-associated protein, Cse3 family
727	CRISPR-associated protein, CT1976	2756	100	CRISPR-associated protein, Cas5e family
728	CRISPR-associated protein, CT1975 family	2757	100	CRISPR-associated protein, Cse4 family
		2758		CRISPR-associated protein, Cse2 family
729	corresponds to STY3070 from Accession AL513382: Salmonella typhi CT18	2759	100	CRISPR-associated protein, Cse1 family
730	CRISPR-associated helicase Cas3, protein	2760	100	CRISPR-associated helicase Cas3, protein
731	hypothetical protein	2761	100	Transcriptional regulator, DeoR family	559	99.15	Transcriptional regulator, DeoR family	713	99.15	Transcriptional regulator, DeoR family
732	hypothetical protein	2762	100	FIG01152978: hypothetical protein	560	92.92	FIG01152978: hypothetical protein	712	92.92	FIG01152978: hypothetical protein
		2763		hypothetical protein	561		hypothetical protein	711		hypothetical protein
733	Ribosomal large subunit pseudouridine synthase D (EC 4.2.1.70)	2764	100	Ribosomal large subunit pseudouridine synthase D (EC 4.2.1.70)	562	99.34	Ribosomal large subunit pseudouridine synthase D (EC 4.2.1.70)	710	99.67	Ribosomal large subunit pseudouridine synthase D (EC 4.2.1.70)
					563		hypothetical protein	709		hypothetical protein
734	Phosphoenolpyruvate synthase (EC 2.7.9.2)	2765	100	Phosphoenolpyruvate synthase (EC 2.7.9.2)	564	96.34	Phosphoenolpyruvate synthase (EC 2.7.9.2)	708	96.7	Phosphoenolpyruvate synthase (EC 2.7.9.2)
735	Dihydrolipoamide acetyltransferase component of pyruvate dehydrogenase complex (EC 2.3.1.12)	2766	100	Dihydrolipoamide acetyltransferase component of pyruvate dehydrogenase complex (EC 2.3.1.12)	565	99.28	Dihydrolipoamide acetyltransferase component of pyruvate dehydrogenase complex (EC 2.3.1.12)	707	99.28	Dihydrolipoamide acetyltransferase component of pyruvate dehydrogenase complex (EC 2.3.1.12)	Cyanobacteria.22
		2767		hypothetical protein				706		hypothetical protein
736	putative lipoprotein	2768	98.72	putative lipoprotein	567	79.26	putative lipoprotein	705	77.83	putative lipoprotein
								704		putative lipoprotein
737	NAD(P)H-quinone oxidoreductase chain I (EC 1.6.5.2)	2769	100	NAD(P)H-quinone oxidoreductase chain I (EC 1.6.5.2)	568	96.14	NAD(P)H-quinone oxidoreductase chain I (EC 1.6.5.2)	703	96.14	NAD(P)H-quinone oxidoreductase chain I (EC 1.6.5.2)
738	NAD(P)H-quinone oxidoreductase chain 1	2770	100	NAD(P)H-quinone oxidoreductase chain 1	569	99.46	NAD(P)H-quinone oxidoreductase chain 1	702	98.93	NAD(P)H-quinone oxidoreductase chain 1
739	hypothetical protein	2771	100	FIG01150936: hypothetical protein	570	100	FIG01150936: hypothetical protein	701	100	FIG01150936: hypothetical protein
740	NAD(P)H-quinone oxidoreductase chain H (EC 1.6.5.2)	2772	100	NAD(P)H-quinone oxidoreductase chain H (EC 1.6.5.2)	571	100	NAD(P)H-quinone oxidoreductase chain H (EC 1.6.5.2)	700	100	NAD(P)H-quinone oxidoreductase chain H (EC 1.6.5.2)
741	hypothetical protein	2773	100	FIG01149738: hypothetical protein	572	100	FIG01149738: hypothetical protein	699	100	FIG01149738: hypothetical protein	Cyanobacteria.602
742	hypothetical protein	2774	100	FIG01154886: hypothetical protein	573	100	FIG01154886: hypothetical protein	698	100	FIG01154886: hypothetical protein
743	hypothetical protein	2775	100	FIG01153802: hypothetical protein	574	100	FIG01153802: hypothetical protein	697	100	FIG01153802: hypothetical protein
744	Urease accessory protein UreG	2776	100	Urease accessory protein UreG	575	100	Urease accessory protein UreG	696	98.67	Urease accessory protein UreG
745	Urease accessory protein UreG	2777	100	Urease accessory protein UreG	576	100	Urease accessory protein UreG	695	100	Urease accessory protein UreG
746	urease accessory protein UreD	2778	100	urease accessory protein UreD	577	99.25	urease accessory protein UreD	694	99.63	Urease accessory protein UreD
747	hypothetical protein	2779	100	FIG01156581: hypothetical protein	578	100	FIG01156581: hypothetical protein	693	99.58	FIG01156581: hypothetical protein
								692		FIG01156581: hypothetical protein
748	dolichyl-phosphate-mannose-protein mannosyltransferase( EC:2.4.1.109 )	2780	100	hypothetical protein	579	91.21	dolichyl-phosphate-mannose-protein mannosyltransferase( EC:2.4.1.109 )	691	90.69	dolichyl-phosphate-mannose-protein mannosyltransferase( EC:2.4.1.109 )
749	hypothetical protein	2781	100	hypothetical protein
750	hypothetical protein	2782	100	FIG01156875: hypothetical protein
751	Signal recognition particle receptor protein FtsY (=alpha subunit) (TC 3.A.5.1.1)	2783	100	Signal recognition particle receptor protein FtsY (=alpha subunit) (TC 3.A.5.1.1)	580	90.37	Signal recognition particle receptor protein FtsY (=alpha subunit) (TC 3.A.5.1.1)	690	90.57	Signal recognition particle receptor protein FtsY (=alpha subunit) (TC 3.A.5.1.1)	Cyanobacteria.158
752	Formyltetrahydrofolate deformylase (EC 3.5.1.10)	2784	100	Formyltetrahydrofolate deformylase (EC 3.5.1.10)	581	98.23	Formyltetrahydrofolate deformylase (EC 3.5.1.10)	689	98.23	Formyltetrahydrofolate deformylase (EC 3.5.1.10)	Cyanobacteria.557
					582		hypothetical protein
					583		ORF_ID:alr7149
753	hypothetical protein	2785	100	hypothetical protein
754	Twin-arginine translocation protein TatA	2786	100	Twin-arginine translocation protein TatA	584	77.39	Twin-arginine translocation protein TatA	688	77.39	Twin-arginine translocation protein TatA
755	Protein export cytoplasm protein SecA ATPase RNA helicase (TC 3.A.5.1.1)	2787	99.9	Protein export cytoplasm protein SecA ATPase RNA helicase (TC 3.A.5.1.1)	585	98.74	Protein export cytoplasm protein SecA ATPase RNA helicase (TC 3.A.5.1.1)	687	98.43	Protein export cytoplasm protein SecA ATPase RNA helicase (TC 3.A.5.1.1)	Cyanobacteria.61
756	PspA/IM30 family protein	2788	100	PspA/IM30 family protein	586	97.62	PspA/IM30 family protein	686	97.62	PspA/IM30 family protein
757	hypothetical protein	2789	100	Polysaccharide deacetylase	587	80.69	putative polysaccharide deacetylase	685	96.57	putative polysaccharide deacetylase
758	Peptidase U32	2790	99.88	peptidase U32	588	96.46	peptidase U32	684	98.7	peptidase U32
759	hypothetical protein	2791	100	hypothetical protein	589	100	hypothetical protein	683	100	hypothetical protein
760	ISSoc1, transposase	2792	98.51	ISSoc1, transposase	590	99.75	ISSoc1, transposase	682	99.5	ISSoc1, transposase
761	Phosphohistidine phosphatase SixA	2793	100	phosphohistidine phosphatase SixA( EC:3.1.3.- )	591	100	phosphohistidine phosphatase SixA( EC:3.1.3.- )	681	100	phosphohistidine phosphatase SixA( EC:3.1.3.- )
762	Thioredoxin	2794	100	Thioredoxin	592	100	Thioredoxin	680	100	Thioredoxin
763	hypothetical protein	2795	100	Conserved hypothetical protein 730	593	100	Conserved hypothetical protein 730	679	100	Conserved hypothetical protein 730
764	Phosphoribosylanthranilate isomerase (EC 5.3.1.24)	2796	100	Phosphoribosylanthranilate isomerase (EC 5.3.1.24)	594	99.56	Phosphoribosylanthranilate isomerase (EC 5.3.1.24)	678	100	Phosphoribosylanthranilate isomerase (EC 5.3.1.24)	Cyanobacteria.395
765	hypothetical protein	2797	99.64	FIG01152080: hypothetical protein	595	99.64	FIG01152080: hypothetical protein	677	100	FIG01152080: hypothetical protein
766	pseudouridylate synthase	2798	100	pseudouridylate synthase	596	99.63	pseudouridylate synthase	676	100	pseudouridylate synthase
767	hypothetical protein	2799	100	hypothetical protein	597	100	hypothetical protein	675	100	hypothetical protein
768	hypothetical protein	2800	100	hypothetical protein	598	100	hypothetical protein	674	100	hypothetical protein
769	Ribosome-binding factor A	2801	100	Ribosome-binding factor A	599	100	Ribosome-binding factor A	673	100	Ribosome-binding factor A	Cyanobacteria.335
770	putative transposase	2802	100	ISSoc5, transposase	609	96.36	ISSoc5, transposase	1809	95.3	ISSoc5, transposase
771	hypothetical protein	2803	100	FIG01149317: hypothetical protein	601	98.53	FIG01149317: hypothetical protein
772	Deoxyribodipyrimidine photolyase (EC 4.1.99.3)	2804	100	Deoxyribodipyrimidine photolyase (EC 4.1.99.3)	602	95.62	Deoxyribodipyrimidine photolyase (EC 4.1.99.3)	671	95.41	Deoxyribodipyrimidine photolyase (EC 4.1.99.3)
773	hypothetical protein	2805	100	hypothetical protein	603	100	hypothetical protein
774	Alkaline phosphatase (EC 3.1.3.1)	2806	100	Alkaline phosphatase (EC 3.1.3.1)	604	92.58	Alkaline phosphatase (EC 3.1.3.1)	670	92.33	Alkaline phosphatase (EC 3.1.3.1)
775	Transglutaminase-like superfamily protein	2807	100	FIG01154163: hypothetical protein	605	95.54	FIG01154163: hypothetical protein	669	95.15	FIG01154163: hypothetical protein
		2808		hypothetical protein				668		hypothetical protein
776	Excinuclease ABC subunit A	2809	100	Excinuclease ABC subunit A	606	97.2	Excinuclease ABC subunit A	667	97.93	Excinuclease ABC subunit A	Cyanobacteria.139
777	Coproporphyrinogen III oxidase, oxygen-independent (EC 1.3.99.22)	2810	100	Coproporphyrinogen III oxidase, oxygen-independent (EC 1.3.99.22)	607	98.24	Coproporphyrinogen III oxidase, oxygen-independent (EC 1.3.99.22)	666	99.75	Coproporphyrinogen III oxidase, oxygen-independent (EC 1.3.99.22)	Cyanobacteria.501
778	hypothetical protein	2343	100	hypothetical protein	490	97.3	hypothetical protein	1075	100	hypothetical protein
779	ISSoc5, transposase	2812	100	ISSoc5, transposase	609	98.66	ISSoc5, transposase	781	94.63	ISSoc5, transposase
780	Chaperone protein DnaK	2813	100	Chaperone protein DnaK	610	100	Chaperone protein DnaK	664	100	Chaperone protein DnaK
781	Chaperone protein DnaJ	2814	100	Chaperone protein DnaJ	611	100	Chaperone protein DnaJ	663	100	Chaperone protein DnaJ
782	hypothetical protein	2815	100	hypothetical protein	612	100	hypothetical protein	662	97.7	hypothetical protein
783	Ribosome small subunit-stimulated GTPase EngC	2816	99.72	Ribosome small subunit-stimulated GTPase EngC	613	100	Ribosome small subunit-stimulated GTPase EngC	661	98.62	Ribosome small subunit-stimulated GTPase EngC
784	hypothetical protein	2817	100	hypothetical protein	614	99.6	hypothetical protein	660	99.6	hypothetical protein
785	hypothetical protein	2818	100	hypothetical protein	615	100	hypothetical protein	659	100	hypothetical protein
786	Pentapeptide repeat	2819	100	Pentapeptide repeat family protein	616	99.09	Pentapeptide repeat family protein	658	99.39	Pentapeptide repeat family protein
787	sensor histidine kinase	2820	99.8	sensor histidine kinase	617	99.21	sensor histidine kinase	657	99.41	sensor histidine kinase	Cyanobacteria.271
		2821		hypothetical protein	618		hypothetical protein	656		hypothetical protein
788	sensor histidine kinase	2822	100	sensor histidine kinase	619	99.61	sensor histidine kinase	655	100	sensor histidine kinase
789	two-component response regulator	2823	100	Two-component response regulator	620	96.33	Two-component response regulator	654	98.37	Two-component response regulator
790	hypothetical protein	2824	99.82	FIG01151209: hypothetical protein	621	50.57	FIG01151209: hypothetical protein	653	86.13	FIG01151209: hypothetical protein
					622		glycosyl transferase, group 1 family protein( EC:2.4.1.- )	652		glycosyl transferase, group 1 family protein( EC:2.4.1.- )
791	Ribonuclease HI (EC 3.1.26.4)	2825	100	Ribonuclease HI (EC 3.1.26.4)	623	99.4	Ribonuclease HI (EC 3.1.26.4)	651	100	Ribonuclease HI (EC 3.1.26.4)
792	hypothetical protein	2826	100	hypothetical protein	624	100	hypothetical protein
793	DRTGG domain protein	2827	100	BioD-like N-terminal domain of phosphotransacetylase	625	99.35	DRTGG domain protein	650	99.68	DRTGG domain protein	Cyanobacteria.474
794	Potassium uptake protein, integral membrane component, KtrB	2828	99.76	Potassium uptake protein TrkH	626	99.29	Potassium uptake protein TrkH	649	99.29	Potassium uptake protein TrkH	Cyanobacteria.49
795	TrkA-N domain protein	2829	100	Potassium uptake protein, integral membrane component, KtrA	627	100	Potassium uptake protein, integral membrane component, KtrA	648	100	Potassium uptake protein, integral membrane component, KtrA	Cyanobacteria.206
796	ATP-dependent Clp protease ATP-binding subunit ClpX	2830	99.77	ATP-dependent Clp protease ATP-binding subunit ClpX	628	100	ATP-dependent Clp protease ATP-binding subunit ClpX	647	100	ATP-dependent Clp protease ATP-binding subunit ClpX
797	DNA ligase (EC 6.5.1.2)	2831	100	DNA ligase (EC 6.5.1.2)	629	100	DNA ligase (EC 6.5.1.2)	646	100	DNA ligase (EC 6.5.1.2)
798	Ribonuclease III (EC 3.1.26.3)	2833	100	Ribonuclease III (EC 3.1.26.3)	630	100	Ribonuclease III (EC 3.1.26.3)	645	100	Ribonuclease III (EC 3.1.26.3)
799	hypothetical protein	2834	100	FIG00873868: hypothetical protein	631	100	FIG00873868: hypothetical protein	644	100	FIG00873868: hypothetical protein
800	hypothetical protein	2835	97.8	hypothetical protein	676	85.56	hypothetical protein	643	97.56	hypothetical protein
801	ISSoc2, transposase	2627	95.61	Nitrate ABC transporter, permease protein
802	A/G-specific adenine glycosylase (EC 3.2.2.-)	2837	99.16	A/G-specific adenine glycosylase (EC 3.2.2.-)	677	87.64	A/G-specific adenine glycosylase (EC 3.2.2.-)	631	98.31	A/G-specific adenine glycosylase (EC 3.2.2.-)
803	hypothetical protein	2838	100	hypothetical protein	678	100	hypothetical protein	630	100	hypothetical protein
804	hypothetical protein	2839	99.16	hypothetical protein	679	99.16	hypothetical protein	629	100	hypothetical protein
805	Beta-lactamase (EC 3.5.2.6)	2840	99.75	Beta-lactamase (EC 3.5.2.6)	680	99.75	Beta-lactamase (EC 3.5.2.6)	628	99.75	Beta-lactamase (EC 3.5.2.6)
806	S4 domain protein	2841	100	FIG002958: hypothetical protein	681	100	FIG002958: hypothetical protein	627	100	FIG002958: hypothetical protein
807	hypothetical protein	2842	100	FIG01152348: hypothetical protein	682	100	FIG01152348: hypothetical protein	626	99.53	FIG01152348: hypothetical protein	Cyanobacteria.532
808	hypothetical protein	2843	100	hypothetical protein	683	100	hypothetical protein	625	100	hypothetical protein
809	Aspartate aminotransferase (EC 2.6.1.1)	2844	100	Aspartate aminotransferase (EC 2.6.1.1)	684	100	Aspartate aminotransferase (EC 2.6.1.1)	624	100	Aspartate aminotransferase (EC 2.6.1.1)
810	hypothetical protein	2845	100	hypothetical protein	685	100	hypothetical protein	623	100	hypothetical protein
811	hypothetical protein	2846	100	hypothetical protein	686	100	hypothetical protein	622	100	hypothetical protein
812	hypothetical protein
813	Peptide chain release factor 3	2847	99.4	Peptide chain release factor 3	687	99.6	Peptide chain release factor 3	621	99.8	Peptide chain release factor 3
814	isopenicillin N-epimerase	2848	100	Isopenicillin N epimerase (EC 5.1.1.17)	688	99.74	Isopenicillin N epimerase (EC 5.1.1.17)	620	100	Isopenicillin N epimerase (EC 5.1.1.17)
815	Fe-S oxidoreductase	2849	98.98	FIG092679: Fe-S oxidoreductase	689	99.66	FIG092679: Fe-S oxidoreductase	619	99.66	FIG092679: Fe-S oxidoreductase
816	ribonuclease, Rne/Rng family	2850	99.86	Ribonuclease E (EC 3.1.26.12)	690	99.86	Ribonuclease E (EC 3.1.26.12)	618	99.58	Ribonuclease E (EC 3.1.26.12)
817	Ribonuclease HII (EC 3.1.26.4)	38	100	Ribonuclease HII (EC 3.1.26.4)	691	100	Ribonuclease HII (EC 3.1.26.4)	617	99.53	Ribonuclease HII (EC 3.1.26.4)
818	hypothetical protein	39	100	FIG01153125: hypothetical protein	692	100	FIG01153125: hypothetical protein	616	100	FIG01153125: hypothetical protein
819	Gas vesicle protein gvpJ	40	100	gas vesicle protein J	693	100	gas vesicle protein J	615	100	gas vesicle protein J
820	gas vesicle protein GvpN	41	100	Gas vesicle protein gvpN	694	100	Gas vesicle protein gvpN	614	100	Gas vesicle protein gvpN
821	hypothetical protein
822	putative chromosome segregation ATPase	42	99.71	putative chromosome segregation ATPase	695	100	gas vesicle structural protein GvpC	613	100	gas vesicle structural protein GvpC
823	ISSoc6, orfB transposase	1381	100	2-amino-4-hydroxy-6-hydroxymethyldihydropteridine pyrophosphokinase (EC 2.7.6.3)	2632	100	ISSoc6, orfB transposase	1705	100	ISSoc6, orfB transposase
824	hypothetical protein	43	100	hypothetical protein	696	100	hypothetical protein
825	gas vesicle synthesis protein GvpA	44	100	Gas vesicle structural protein	697	100	Gas vesicle structural protein	611	100	Gas vesicle structural protein
826	hypothetical protein	45	100	FIG01156973: hypothetical protein	698	100	FIG01156973: hypothetical protein	610	100	FIG01156973: hypothetical protein
827	V4R domain protein	46	100	FIG01177847: hypothetical protein	699	100	FIG01177847: hypothetical protein	609	100	FIG01177847: hypothetical protein
828	hypothetical protein	47	100	FIG01157125: hypothetical protein	700	100	FIG01157125: hypothetical protein	608	100	FIG01157125: hypothetical protein
829	hypothetical protein	48	100	FIG01152828: hypothetical protein	701	100	FIG01152828: hypothetical protein	607	100	FIG01152828: hypothetical protein
830	V4R domain protein	49	100	V4R domain protein	702	100	V4R domain protein	606	100	V4R domain protein
831	hypothetical protein	50	100	hypothetical protein
832	Chorismate mutase II (EC 5.4.99.5) # AroHII	51	98.99	Chorismate mutase II (EC 5.4.99.5)	703	100	Chorismate mutase II (EC 5.4.99.5)	605	98.99	Chorismate mutase II (EC 5.4.99.5)	Cyanobacteria.333
833	hypothetical protein	52	100	FIG01152550: hypothetical protein	704	100	FIG01152550: hypothetical protein	604	100	FIG01152550: hypothetical protein
834	hypothetical protein	53	94.23	FIG01152934: hypothetical protein	705	94.23	FIG01152934: hypothetical protein	603	94.62	FIG01152934: hypothetical protein	Cyanobacteria.586
835	Phosphoenolpyruvate carboxylase (EC 4.1.1.31)	54	99.39	Phosphoenolpyruvate carboxylase (EC 4.1.1.31)	706	99.69	Phosphoenolpyruvate carboxylase (EC 4.1.1.31)	602	99.59	Phosphoenolpyruvate carboxylase (EC 4.1.1.31)	Cyanobacteria.448
836	hypothetical protein	55	100	hypothetical protein	707	100	hypothetical protein	601	100	hypothetical protein	Cyanobacteria.480
837	hypothetical protein										Cyanobacteria.436
838	hypothetical protein	56	100	hypothetical protein	708	100	hypothetical protein	600	100	hypothetical protein
839	sensor histidine kinase	57	99.26	sensor histidine kinase	709	99.26	sensor histidine kinase	599	97.08	sensor histidine kinase
840	hypothetical protein	58	100	FIG01150133: hypothetical protein	710	100	FIG01150133: hypothetical protein	598	100	FIG01150133: hypothetical protein
		59		hypothetical protein	711		hypothetical protein	597		hypothetical protein
841	hypothetical protein	60	99.29	hypothetical protein	712	99.29	hypothetical protein	596	100	hypothetical protein
842	Methionine aminopeptidase (EC 3.4.11.18)	61	99.66	Methionine aminopeptidase (EC 3.4.11.18)	713	99.66	Methionine aminopeptidase (EC 3.4.11.18)	595	100	Methionine aminopeptidase (EC 3.4.11.18)
843	Chloride channel protein	62	99.02	Chloride channel protein	714	99.02	Chloride channel protein	594	98.86	Chloride channel protein
844	Endonuclease III (EC 4.2.99.18)	63	98.83	Endonuclease III (EC 4.2.99.18)	715	99.61	Endonuclease III (EC 4.2.99.18)	593	100	Endonuclease III (EC 4.2.99.18)
845	UDP-N-acetylglucosamine--N-acetylmuramyl-(pentapeptide) pyrophosphoryl-undecaprenol N-acetylglucosamine transferase (EC 2.4.1.227)	64	100	UDP-N-acetylglucosamine--N-acetylmuramyl-(pentapeptide) pyrophosphoryl-undecaprenol N-acetylglucosamine transferase (EC 2.4.1.227)	716	100	UDP-N-acetylglucosamine--N-acetylmuramyl-(pentapeptide) pyrophosphoryl-undecaprenol N-acetylglucosamine transferase (EC 2.4.1.227)	592	100	UDP-N-acetylglucosamine--N-acetylmuramyl-(pentapeptide) pyrophosphoryl-undecaprenol N-acetylglucosamine transferase (EC 2.4.1.227)	Cyanobacteria.186
846	Photosystem II stability/assembly factor HCF136/Ycf48	65	99.7	Photosystem II stability/assembly factor HCF136/Ycf48	717	99.7	Photosystem II stability/assembly factor HCF136/Ycf48	591	99.69	Photosystem II stability/assembly factor HCF136/Ycf48	Cyanobacteria.533
847	Rubredoxin	66	99.28	Rubredoxin	718	100	Rubredoxin	590	100	Rubredoxin	Cyanobacteria.487
848	hypothetical protein	67	100	FHA domain protein	719	100	FHA domain protein	589	100	FHA domain protein
849	hypothetical protein	68	97.78	FIG01153053: hypothetical protein	720	97.78	FIG01153053: hypothetical protein
850	hypothetical protein	69	100	hypothetical protein	721	97.78	hypothetical protein
851	Biotin carboxylase of acetyl-CoA carboxylase (EC 6.3.4.14)	70	99.78	Biotin carboxylase of acetyl-CoA carboxylase (EC 6.3.4.14)	722	100	Biotin carboxylase of acetyl-CoA carboxylase (EC 6.3.4.14)	588	100	Biotin carboxylase of acetyl-CoA carboxylase (EC 6.3.4.14)	Cyanobacteria.6
852	site-specific recombinase, phage integrase family	71	99.1	site-specific recombinase, phage integrase family	723	99.7	site-specific recombinase, phage integrase family	587	100	site-specific recombinase, phage integrase family
853	DnaJ domain protein	72	100	DnaJ domain protein	724	100	DnaJ domain protein	586	100	DnaJ domain protein
								585		hypothetical protein
		73		hypothetical protein	725		hypothetical protein	584		hypothetical protein
854	hypothetical protein	74	100	hypothetical protein	726	100	hypothetical protein	583	100	hypothetical protein
855	hypothetical protein	75	99.6	IMP dehydrogenase/GMP reductase	727	100	IMP dehydrogenase/GMP reductase	582	100	IMP dehydrogenase/GMP reductase	Cyanobacteria.453
		76		hypothetical protein	728		hypothetical protein	581		hypothetical protein
856	Agmatinase (EC 3.5.3.11)	77	100	Agmatinase (EC 3.5.3.11)	729	100	Agmatinase (EC 3.5.3.11)	580	100	Agmatinase (EC 3.5.3.11)
857	FIG003955: protein of unknown function	78	99.55	Hypothetical protein YggS, proline synthase co-transcribed bacterial homolog PROSC	730	99.55	Hypothetical protein YggS, proline synthase co-transcribed bacterial homolog PROSC	579	99.55	Hypothetical protein YggS, proline synthase co-transcribed bacterial homolog PROSC	Cyanobacteria.243
					731		hypothetical protein	578		hypothetical protein
858	hypothetical protein	79	99.02	FIG01150192: hypothetical protein	732	99.02	FIG01150192: hypothetical protein	577	99.51	FIG01150192: hypothetical protein
859	Pyrroline-5-carboxylate reductase (EC 1.5.1.2)	80	100	Pyrroline-5-carboxylate reductase (EC 1.5.1.2)	733	100	Pyrroline-5-carboxylate reductase (EC 1.5.1.2)	576	99.63	Pyrroline-5-carboxylate reductase (EC 1.5.1.2)	Cyanobacteria.32
860	NADH dehydrogenase (EC 1.6.99.3)	81	99.5	NADH dehydrogenase (EC 1.6.99.3)	734	100	NADH dehydrogenase (EC 1.6.99.3)	575	100	NADH dehydrogenase (EC 1.6.99.3)
861	Major facilitator superfamily MFS_1	82	99.28	transporter, major facilitator family	735	100	hypothetical protein	574	100	hypothetical protein
862	hypothetical protein	83	100	hypothetical protein	736	100	hypothetical protein	573	100	hypothetical protein
863	conserved hypothetical protein	84	100	hypothetical protein	737	100	hypothetical protein	572	98.75	hypothetical protein	Cyanobacteria.65
864	Coproporphyrinogen III oxidase, aerobic (EC 1.3.3.3)	85	100	Coproporphyrinogen III oxidase, aerobic (EC 1.3.3.3)	738	99.41	Coproporphyrinogen III oxidase, aerobic (EC 1.3.3.3)	571	99.68	Coproporphyrinogen III oxidase, aerobic (EC 1.3.3.3)	Cyanobacteria.11
865	phospholipase/Carboxylesterase	86	99.57	phospholipase/carboxylesterase family protein	739	97.84	phospholipase/carboxylesterase family protein	570	97.4	phospholipase/carboxylesterase family protein	Cyanobacteria.551
866	hypothetical protein	87	100	hypothetical protein
867	hypothetical protein	88	97.97	Lipid-A-disaccharide synthase (EC 2.4.1.182)	740	99.19	Lipid-A-disaccharide synthase (EC 2.4.1.182)	569	99.39	Lipid-A-disaccharide synthase (EC 2.4.1.182)	Cyanobacteria.288
868	putative CRISPR-associated protein, APE2256 family	89	98.32	putative CRISPR-associated protein, APE2256 family	741	98.99	putative CRISPR-associated protein, APE2256 family	568	98.99	putative CRISPR-associated protein, APE2256 family
869	hypothetical protein	90	73.53	FIG01150703: hypothetical protein	742	99.16	FIG01150703: hypothetical protein	567	98.74	FIG01150703: hypothetical protein
870	hypothetical protein	91	93.14	DUF324 domain-containing protein	743	94.86	hypothetical protein	566	94.86	hypothetical protein
871	conserved hypothetical protein	92	93.89	FIG01156713: hypothetical protein	744	90.3	FIG01156713: hypothetical protein	565	94.74	FIG01156713: hypothetical protein
872	hypothetical protein	93	98.5	DUF324 domain-containing protein	745	96.13	DUF324 domain-containing protein	564	91.41	DUF324 domain-containing protein
								563		hypothetical protein
873	hypothetical protein	94	100	CRISPR-associated RAMP, TM1809 family	746	100	CRISPR-associated RAMP, TM1809 family	562	89.36	CRISPR-associated RAMP, TM1809 family
874	hypothetical protein	95	100	hypothetical protein	747	97.78	hypothetical protein
								561		hypothetical protein
875	hypothetical protein	96	100	FIG01150939: hypothetical protein	748	100	FIG01150939: hypothetical protein	560	92.57	FIG01150939: hypothetical protein
876	hypothetical protein	97	99.26	CRISPR-associated RAMP, Csx10 family	749	99.02	CRISPR-associated RAMP, Csx10 family	559	99.26	CRISPR-associated RAMP, Csx10 family
877	CRISPR-associated RAMP protein, SSO1426 family	98	99.58	DUF324 domain-containing protein	750	99.16	DUF324 domain-containing protein	558	99.58	DUF324 domain-containing protein
878	CRISPR-associated protein, Crm2 family	99	99.61	CRISPR-associated RAMP Cmr2	751	99.22	CRISPR-associated RAMP Cmr2	557	99.61	CRISPR-associated RAMP Cmr2
		100		hypothetical protein	752		hypothetical protein
879	CRISPR-associated protein Cas6	101	93.99	CRISPR repeat RNA endoribonuclease Cas6	753	98.17	CRISPR repeat RNA endoribonuclease Cas6	556	96.08	CRISPR repeat RNA endoribonuclease Cas6
		102		CRISPR-associated protein Cas1
880	hypothetical protein
881	CRISPR-associated protein Cas2	2046	85.23	CRISPR-associated protein Cas2	957	100	CRISPR-associated protein Cas2	555	95.65	CRISPR-associated protein Cas2
882	CRISPR-associated RecB family exonuclease Cas4b / CRISPR-associated protein Cas1	2047	85	CRISPR-associated protein Cas1	958	93.98	CRISPR-associated protein Cas1	554	93.98	CRISPR-associated protein Cas1
883	ISSoc1, transposase	2712	92.93	ISSoc1, transposase	839	93.18	ISSoc1, transposase	445	94.4	ISSoc1, transposase
884	hypothetical protein	103	98.7	FIG01155334: hypothetical protein	959	97.62	FIG01155334: hypothetical protein	553	100	FIG01155334: hypothetical protein
885	CRISPR-associated protein, Csx3 family	104	99.67	CRISPR-associated protein, Csx3 family	960	86.89	CRISPR-associated protein, Csx3 family	552	89.51	CRISPR-associated protein, Csx3 family
886	nitrate ABC transporter, ATP-binding protein NtrD	105	95.93	Nitrate ABC transporter, ATP-binding protein	961	94.5	Nitrate ABC transporter, ATP-binding protein	551	94.5	Nitrate ABC transporter, ATP-binding protein
887	Bicarbonate transport ATP-binding protein cmpC	106	99.25	Nitrate ABC transporter, ATP-binding protein / Nitrate ABC transporter, nitrate-binding protein	962	98.8	Nitrate ABC transporter, ATP-binding protein / Nitrate ABC transporter, nitrate-binding protein	550	99.4	Nitrate ABC transporter, ATP-binding protein / Nitrate ABC transporter, nitrate-binding protein
888	nitrate ABC transporter, permease protein	107	95.14	nitrate ABC transporter, permease protein	963	95.14	nitrate ABC transporter, permease protein	549	95.06	nitrate ABC transporter, permease protein
		108		hypothetical protein	964		hypothetical protein
889	nitrate/nitrite/cyanate ABC transporter (NitT) family, periplasmic substrate-binding protein	109	98.35	Nitrate ABC transporter, nitrate-binding protein	965	97.58	Bicarbonate transporter, bicarbonate binding protein	548	98.07	nitrate/nitrite/cyanate ABC transporter (NitT) family, periplasmic substrate-binding protein
890	2-methyl-6-phytyl-1,4-benzoquinone cyclase	2677	96.79	2-methyl-6-phytyl-1,4-benzoquinone cyclase	513	96.43	2-methyl-6-phytyl-1,4-benzoquinone cyclase	757	96.07	2-methyl-6-phytyl-1,4-benzoquinone cyclase
891	Light-independent protochlorophyllide reductase subunit B (EC 1.18.-.-)	111	99.8	Light-independent protochlorophyllide reductase subunit B (EC 1.18.-.-)	967	99.61	Light-independent protochlorophyllide reductase subunit B (EC 1.18.-.-)	546	99.61	Light-independent protochlorophyllide reductase subunit B (EC 1.18.-.-)
892	hypothetical protein	112	100	hypothetical protein	968	100	hypothetical protein	545	100	hypothetical protein
893	Tellurite resistance protein	113	100	mo-dependent nitrogenase family protein	969	100	mo-dependent nitrogenase family protein	544	100	hypothetical protein
		114		hypothetical protein				543		hypothetical protein
894	hypothetical protein	115	100	FIG094328: hypothetical protein				542	100	FIG094328: hypothetical protein
895	nucleotidyltransferase domain protein	116	100	FIG188645: PAP/25A core domain:DNA polymerase, beta-like region				541	100	FIG188645: PAP/25A core domain:DNA polymerase, beta-like region
896	hypothetical protein	117	99.82	Protein of unknown function DUF490	754	99.88	Protein of unknown function DUF490	540	99.88	Protein of unknown function DUF490
897	Putative anti-sigma factor antagonist	118	100	Putative anti-sigma factor antagonist	755	100	Putative anti-sigma factor antagonist	539	100	Putative anti-sigma factor antagonist
898	Cobalt-precorrin-2 C20-methyltransferase (EC 2.1.1.130)	119	100	Cobalt-precorrin-2 C20-methyltransferase (EC 2.1.1.130)	756	99.58	Cobalt-precorrin-2 C20-methyltransferase (EC 2.1.1.130)	538	99.58	Cobalt-precorrin-2 C20-methyltransferase (EC 2.1.1.130)
		120		FIG01154242: hypothetical protein	757		FIG01154242: hypothetical protein	537		FIG01154242: hypothetical protein
899	acetyltransferase, GNAT family	121	99.34	acetyltransferase, GNAT family	758	99.34	acetyltransferase, GNAT family	536	99.34	acetyltransferase, GNAT family
900	Alkyl hydroperoxide reductase subunit C-like protein	122	100	Alkyl hydroperoxide reductase subunit C-like protein	759	99.47	Alkyl hydroperoxide reductase subunit C-like protein	535	99.47	Alkyl hydroperoxide reductase subunit C-like protein
901	hypothetical protein	123	100	FIG01150965: hypothetical protein	760	100	FIG01150965: hypothetical protein	534	100	FIG01150965: hypothetical protein
902	Glycerophosphoryl diester phosphodiesterase (EC 3.1.4.46)	124	100	Glycerophosphoryl diester phosphodiesterase (EC 3.1.4.46)	761	100	Glycerophosphoryl diester phosphodiesterase (EC 3.1.4.46)	533	100	Glycerophosphoryl diester phosphodiesterase (EC 3.1.4.46)
903	Protein-L-isoaspartate O-methyltransferase (EC 2.1.1.77)	125	98.68	Protein-L-isoaspartate O-methyltransferase (EC 2.1.1.77)	762	99.56	Protein-L-isoaspartate O-methyltransferase (EC 2.1.1.77)	532	99.56	Protein-L-isoaspartate O-methyltransferase (EC 2.1.1.77)
904	hypothetical protein	126	100	hypothetical protein	763	100	hypothetical protein	531	100	hypothetical protein
905	Hypothetical protein UPF0052	127	100	FIG002813: LPPG:FO 2-phospho-L-lactate transferase like, CofD-like	764	100	FIG002813: LPPG:FO 2-phospho-L-lactate transferase like, CofD-like	530	100	FIG002813: LPPG:FO 2-phospho-L-lactate transferase like, CofD-like	Cyanobacteria.345
906	hypothetical protein	128	99.7	Hypothetical ATP-binding protein UPF0042, contains P-loop	765	99.4	Hypothetical ATP-binding protein UPF0042, contains P-loop	529	99.4	Hypothetical ATP-binding protein UPF0042, contains P-loop
907	Endonuclease III (EC 4.2.99.18)	129	99.57	Endonuclease III (EC 4.2.99.18)	766	100	Endonuclease III (EC 4.2.99.18)	528	99.57	Endonuclease III (EC 4.2.99.18)
908	Membrane-associated zinc metalloprotease	130	98.96	Intramembrane protease RasP/YluC, implicated in cell division based on FtsL cleavage	767	99.74	Intramembrane protease RasP/YluC, implicated in cell division based on FtsL cleavage	527	100	Intramembrane protease RasP/YluC, implicated in cell division based on FtsL cleavage
909	NifU domain protein	131	98.55	NifU-like domain protein	768	98.55	NifU-like domain protein	526	98.55	NifU-like domain protein
910	Pili retraction protein pilT	132	99.18	Pili retraction protein pilT	769	99.73	Pili retraction protein pilT	525	100	Pili retraction protein pilT	Cyanobacteria.127
911	sensor/response regulator hybrid	133	100	sensor histidine kinase	770	100	sensor histidine kinase	524	100	sensor histidine kinase
912	Dimethyladenosine transferase (EC 2.1.1.-)	134	100	Dimethyladenosine transferase (EC 2.1.1.-)	771	100	Dimethyladenosine transferase (EC 2.1.1.-)	523	100	Dimethyladenosine transferase (EC 2.1.1.-)
913	oxidoreductase, short chain dehydrogenase/reductase family	135	100	oxidoreductase, short chain dehydrogenase/reductase family	772	99.52	oxidoreductase, short chain dehydrogenase/reductase family	522	100	oxidoreductase, short chain dehydrogenase/reductase family
914	protease IV	136	99.63	protease IV	773	100	protease IV	521	99.63	protease IV
915	hypothetical protein	137	99.45	hypothetical protein	774	100	hypothetical protein	520	100	hypothetical protein
		138		hypothetical protein	775		hypothetical protein
916	hypothetical protein	139	100	hypothetical protein	776	100	hypothetical protein	519	100	hypothetical protein
917	hypothetical protein	140	99.23	hypothetical protein	777	99.19	hypothetical protein	518	100	hypothetical protein
		141		hypothetical protein	778		hypothetical protein	517		hypothetical protein
918	Sodium/hydrogen exchanger	142	99.68	Sodium/hydrogen exchanger family protein	779	99.53	Sodium/hydrogen exchanger family protein	516	99.84	Sodium/hydrogen exchanger family protein
919	ASPIC/UnbV domain protein	143	99.78	FIG00684819: hypothetical protein	780	100	FIG00684819: hypothetical protein	515	100	FIG00684819: hypothetical protein
920	SSU ribosomal protein S20p	144	99	SSU ribosomal protein S20p	781	99	SSU ribosomal protein S20p	514	99	SSU ribosomal protein S20p	Cyanobacteria.99
		145		hypothetical protein	782		hypothetical protein
921	hypothetical protein	146	97.3	hypothetical protein				513	97.3	hypothetical protein
922	Asl4146 protein	147	100	ParB nuclease domain protein	783	100	ParB nuclease domain protein	512	100	ParB nuclease domain protein
923	two-component response regulator	148	100	two-component response regulator	784	100	two-component response regulator	511	99.54	two-component response regulator
924	hypothetical protein	149	100	FIG01150561: hypothetical protein	785	100	FIG01150561: hypothetical protein	510	100	FIG01150561: hypothetical protein
925	Uroporphyrinogen-III methyltransferase (EC 2.1.1.107)	150	100	Uroporphyrinogen-III methyltransferase (EC 2.1.1.107)	786	98.81	Uroporphyrinogen-III methyltransferase (EC 2.1.1.107)	509	98.81	Uroporphyrinogen-III methyltransferase (EC 2.1.1.107)
926	Sirohydrochlorin cobaltochelatase (EC 4.99.1.3)	151	100	Sirohydrochlorin cobaltochelatase (EC 4.99.1.3)	787	99.6	Sirohydrochlorin cobaltochelatase (EC 4.99.1.3)	508	100	Sirohydrochlorin cobaltochelatase (EC 4.99.1.3)
927	L-asparaginase (EC 3.5.1.1)	152	100	Hypothetical protein of L-Asparaginase type 2-like superfamily	788	100	Hypothetical protein of L-Asparaginase type 2-like superfamily	507	100	Hypothetical protein of L-Asparaginase type 2-like superfamily	Cyanobacteria.294
928	hypothetical protein	153	100	hypothetical protein	789	99.52	hypothetical protein	506	99.52	hypothetical protein
929	hypothetical protein	154	100	FIG01149647: hypothetical protein	790	99.76	FIG01149647: hypothetical protein	505	99.76	FIG01149647: hypothetical protein
930	hypothetical protein	155	100	FIG01151729: hypothetical protein	791	100	FIG01151729: hypothetical protein	504	100	FIG01151729: hypothetical protein
931	hypothetical protein	156	100	FIG01154031: hypothetical protein	792	99.39	FIG01154031: hypothetical protein	503	98.77	FIG01154031: hypothetical protein
932	short-chain dehydrogenase/reductase SDR	157	100	3-oxoacyl-[acyl-carrier protein] reductase (EC 1.1.1.100)	793	100	3-oxoacyl-[acyl-carrier protein] reductase (EC 1.1.1.100)	502	100	3-oxoacyl-[acyl-carrier protein] reductase (EC 1.1.1.100)
933	hypothetical protein	158	100	FHA domain protein	794	100	FHA domain protein	501	100	FHA domain protein
934	polysaccharide biosynthesis protein	159	100	polysaccharide biosynthesis protein	795	98.81	polysaccharide biosynthesis protein	500	99.29	polysaccharide biosynthesis protein
935	Cell division protein FtsI [Peptidoglycan synthetase] (EC 2.4.1.129)	160	99.83	Cell division protein FtsI [Peptidoglycan synthetase] (EC 2.4.1.129)	796	98.78	Cell division protein FtsI [Peptidoglycan synthetase] (EC 2.4.1.129)	499	98.61	Cell division protein FtsI [Peptidoglycan synthetase] (EC 2.4.1.129)	Cyanobacteria.54
936	DNA-binding protein HU	161	100	DNA-binding protein HU	797	100	DNA-binding protein HU	498	100	DNA-binding protein HU
937	L-threonine 3-O-phosphate decarboxylase (EC 4.1.1.81)	162	99.76	L-threonine 3-O-phosphate decarboxylase (EC 4.1.1.81)	798	99.76	L-threonine 3-O-phosphate decarboxylase (EC 4.1.1.81)	497	100	L-threonine 3-O-phosphate decarboxylase (EC 4.1.1.81)
938	hypothetical protein	163	99.54	FIG01152709: hypothetical protein	799	99.54	FIG01152709: hypothetical protein	496	99.54	FIG01152709: hypothetical protein
939	hypothetical protein	164	100	FIG01157349: hypothetical protein	800	99.33	FIG01157349: hypothetical protein	495	99.67	FIG01157349: hypothetical protein
		165		hypothetical protein
940	Hydroxymethylpyrimidine ABC transporter, substrate-binding component	166	100	Hydroxymethylpyrimidine ABC transporter, substrate-binding component	801	98.32	Hydroxymethylpyrimidine ABC transporter, substrate-binding component	494	98.6	Hydroxymethylpyrimidine ABC transporter, substrate-binding component
941	Quinolinate phosphoribosyltransferase [decarboxylating] (EC 2.4.2.19)	167	100	Quinolinate phosphoribosyltransferase [decarboxylating] (EC 2.4.2.19)	802	100	Quinolinate phosphoribosyltransferase [decarboxylating] (EC 2.4.2.19)	493	99.64	Quinolinate phosphoribosyltransferase [decarboxylating] (EC 2.4.2.19)
		168		hypothetical protein				492		hypothetical protein
942	Quinolinate synthetase (EC 4.1.99.-)	169	100	Quinolinate synthetase (EC 2.5.1.72)	803	99.68	Quinolinate synthetase (EC 2.5.1.72)	491	100	Quinolinate synthetase (EC 2.5.1.72)	Cyanobacteria.502
943	L-aspartate oxidase (EC 1.4.3.16)	170	100	L-aspartate oxidase (EC 1.4.3.16)	804	97.17	L-aspartate oxidase (EC 1.4.3.16)	490	83.16	L-aspartate oxidase (EC 1.4.3.16)
								489		6-phosphogluconate dehydrogenase, decarboxylating (EC 1.1.1.44)
								488		hypothetical protein
								487		Formamidase amiF (EC 3.5.1.49)
								486		Formamidase amiF (EC 3.5.1.49)
								485		hypothetical protein
								484		Ribose transport system permease protein rbsC
								483		ABC transporter permease protein
								482		Bmp family protein
								481		putative amidohydrolase
								480		Amidase
944	6-phosphogluconate dehydrogenase, decarboxylating (EC 1.1.1.44)	171	99.79	6-phosphogluconate dehydrogenase, decarboxylating (EC 1.1.1.44)	805	96.59	6-phosphogluconate dehydrogenase, decarboxylating (EC 1.1.1.44)	479	99.36	6-phosphogluconate dehydrogenase, decarboxylating (EC 1.1.1.44)
945	ORF19	172	99.44	Putative lumenal protein, contains 8 pentapeptide repeats, sll0301 homolog	806	98.87	Secreted protein with pentapeptide repeats	478	99.39	Putative lumenal protein, contains 8 pentapeptide repeats, sll0301 homolog
					807		Mobile element protein
					808		putative transposase
946	hypothetical protein	173	97.23	FIG00559050: hypothetical protein	809	96.22	conserved hypothetical protein TIGR00299	476	96.98	conserved hypothetical protein TIGR00299	Cyanobacteria.87
		174		hypothetical protein
947	ATP-binding protein of ABC transporter	175	99.55	ATP-binding protein of ABC transporter	810	99.85	ATP-binding protein of ABC transporter	475	100	ATP-binding protein of ABC transporter
948	Ferredoxin--sulfite reductase (EC 1.8.7.1)	176	96.62	Ferredoxin--sulfite reductase (EC 1.8.7.1)	811	97.64	Ferredoxin--sulfite reductase (EC 1.8.7.1)	474	96.79	Ferredoxin--sulfite reductase (EC 1.8.7.1)
949	hypothetical protein	177	97.34	FIG01155942: hypothetical protein	812	97.34	FIG01155942: hypothetical protein	473	97.34	FIG01155942: hypothetical protein
								472	53	anti-anti-sigma factor family protein
950	anti-anti-sigma factor family protein	178	82.46	anti-anti-sigma factor family protein	813	72.09	anti-anti-sigma factor family protein	471	74.19	hypothetical protein
951	2&#39;-O-glycosyltransferase CruG	179	99.74	2&#39;-O-glycosyltransferase CruG	814	99.75	2&#39;-O-glycosyltransferase CruG	470	100	2&#39;-O-glycosyltransferase CruG
		180		Methyl-directed repair DNA adenine methylase (EC 2.1.1.72)	815		Methyl-directed repair DNA adenine methylase (EC 2.1.1.72)	469		Methyl-directed repair DNA adenine methylase (EC 2.1.1.72)
952	hypothetical protein	181	100	hypothetical protein	816	100	hypothetical protein	468	100	hypothetical protein
		182		hypothetical protein	817		hypothetical protein	467		hypothetical protein
		183		hypothetical protein	818		hypothetical protein
					819		hypothetical protein
		185		Protoporphyrin IX Mg-chelatase subunit H (EC 6.6.1.1)
		186		Type I restriction-modification system, DNA-methyltransferase subunit M (EC 2.1.1.72)
		187		Single-stranded exonuclease associated with Rad50/Mre11 complex
		188		Bipolar DNA helicase
953	glutamine amidotransferase, class I	189	97.84	glutamine amidotransferase, class I	820	98.92	glutamine amidotransferase, class I	466	99.46	glutamine amidotransferase, class I
954	UDP-N-acetylmuramoylalanine--D-glutamate ligase (EC 6.3.2.9)	190	98.93	UDP-N-acetylmuramoylalanine--D-glutamate ligase (EC 6.3.2.9)	821	99.57	UDP-N-acetylmuramoylalanine--D-glutamate ligase (EC 6.3.2.9)	465	99.36	UDP-N-acetylmuramoylalanine--D-glutamate ligase (EC 6.3.2.9)
955	Cell division protein FtsW	191	96.14	Cell division protein FtsW	822	99.45	Cell division protein FtsW	464	99.72	Cell division protein FtsW
956	hypothetical protein	192	92.54	hypothetical protein	823	92.8	hypothetical protein	463	97.6	hypothetical protein
								462		hypothetical protein
957	hypothetical protein	193	96.04	hypothetical protein	824	97.96	hypothetical protein	461	98.98	hypothetical protein
		194		hypothetical protein				460		hypothetical protein	Cyanobacteria.604
958	probable hydrolase	195	91.35	probable hydrolase	825	90.66	probable hydrolase	459	95.5	probable hydrolase
959	cAMP-binding proteins - catabolite gene activator and regulatory subunit of cAMP-dependent protein kinases	196	100	cAMP-binding proteins - catabolite gene activator and regulatory subunit of cAMP-dependent protein kinases	826	99.55	cAMP-binding proteins - catabolite gene activator and regulatory subunit of cAMP-dependent protein kinases	458	100	cAMP-binding proteins - catabolite gene activator and regulatory subunit of cAMP-dependent protein kinases
960	5&#39;-nucleotidase surE (EC 3.1.3.5)	197	100	5-nucleotidase SurE (EC 3.1.3.5)	827	100	5-nucleotidase SurE (EC 3.1.3.5)	457	100	5-nucleotidase SurE (EC 3.1.3.5)
961	hypothetical protein	198	99.35	Protein of unknown function DUF55	828	98.04	Protein of unknown function DUF55	456	98.69	Protein of unknown function DUF55
962	Imidazole glycerol phosphate synthase amidotransferase subunit (EC 2.4.2.-)	199	99.54	Imidazole glycerol phosphate synthase amidotransferase subunit (EC 2.4.2.-)	829	100	Imidazole glycerol phosphate synthase amidotransferase subunit (EC 2.4.2.-)	455	100	Imidazole glycerol phosphate synthase amidotransferase subunit (EC 2.4.2.-)
963	ISSoc5, transposase	2342	96.64	ISSoc5, transposase	609	96.64	ISSoc5, transposase	781	95.3	ISSoc5, transposase
964	hypothetical protein	2343	100	hypothetical protein	490	97.3	hypothetical protein	1075	100	hypothetical protein
965	Heat shock protein GrpE	201	100	Heat shock protein GrpE	830	100	Heat shock protein GrpE	454	100	Heat shock protein GrpE	Cyanobacteria.313
966	hypothetical protein	202	99.46	2&#39;,3&#39;-cyclic-nucleotide 2&#39;-phosphodiesterase (EC 3.1.4.16)	831	99.64	2&#39;,3&#39;-cyclic-nucleotide 2&#39;-phosphodiesterase (EC 3.1.4.16)	453	99.82	2&#39;,3&#39;-cyclic-nucleotide 2&#39;-phosphodiesterase (EC 3.1.4.16)
967	hypothetical protein	203	100	FIG01154822: hypothetical protein	832	99.5	FIG01154822: hypothetical protein	452	100	FIG01154822: hypothetical protein
968	hypothetical protein	204	99.58	FIG01150000: hypothetical protein	833	99.58	FIG01150000: hypothetical protein	451	99.58	FIG01150000: hypothetical protein
969	hypothetical protein
970	serine protease	205	99.04	serine protease	834	99.42	serine protease	450	99.61	serine protease
971	probable oxidoreductase	206	98.55	aldo/keto reductase Tas	835	99.71	aldo/keto reductase Tas	449	99.71	aldo/keto reductase Tas
972	hypothetical protein	207	99.64	FIG01155389: hypothetical protein	836	99.64	FIG01155389: hypothetical protein	448	100	FIG01155389: hypothetical protein
973	response regulator	208	99.73	Serine phosphatase RsbU, regulator of sigma subunit	837	100	Serine phosphatase RsbU, regulator of sigma subunit	447	100	Serine phosphatase RsbU, regulator of sigma subunit
		209		YrbA protein	838		YrbA protein	446		YrbA protein
974	hypothetical protein										Cyanobacteria.218
975	ISSoc1, transposase	210	100	ISSoc1, transposase	839	97.92	ISSoc1, transposase	445	97.92	ISSoc1, transposase
976	hypothetical protein							444	97.62	FIG01152353: hypothetical protein
977	hypothetical protein	211	97.4	hypothetical protein	840	100	hypothetical protein	443	100	hypothetical protein
978	Beta-lactamase class C and other penicillin binding proteins	212	98.14	Beta-lactamase class C and other penicillin binding proteins	841	98.14	Beta-lactamase class C and other penicillin binding proteins	442	97.88	Beta-lactamase class C and other penicillin binding proteins
		213		hypothetical protein	842		hypothetical protein	441		hypothetical protein
979	transcriptional regulator, LysR family	214	100	Nitrogen assimilation transcriptional activator NtcB	843	97.51	Nitrogen assimilation transcriptional activator NtcB	440	98.44	Nitrogen assimilation transcriptional activator NtcB
980	COG0547: Anthranilate phosphoribosyltransferase	215	100	Anthranilate phosphoribosyltransferase (EC 2.4.2.18)	844	98.27	Anthranilate phosphoribosyltransferase (EC 2.4.2.18)	439	99.12	Anthranilate phosphoribosyltransferase (EC 2.4.2.18)
981	hypothetical protein	216	100	FIG01155539: hypothetical protein	845	94.63	FIG01155539: hypothetical protein	438	94.63	FIG01155539: hypothetical protein
982	hypothetical protein	217	100	hypothetical protein
983	hypothetical protein	218	100	hypothetical protein	846	100	hypothetical protein	437	100	hypothetical protein
984	hypothetical protein	219	100	FIG01155529: hypothetical protein	847	99.61	FIG01155529: hypothetical protein	436	99.61	FIG01155529: hypothetical protein
								435		hypothetical protein
985	Distantly related to Glycosyltransferase of family GT9	220	100	ADP-heptose--lipooligosaccharide heptosyltransferase II (EC 2.4.1.-)	848	100	ADP-heptose--lipooligosaccharide heptosyltransferase II (EC 2.4.1.-)	434	100	ADP-heptose--lipooligosaccharide heptosyltransferase II (EC 2.4.1.-)
986	integral membrane protein	222	100	Integral membrane protein	849	96.47	integral membrane protein	433	97.12	integral membrane protein
987	Glycerol dehydrogenase (EC 1.1.1.6)	223	100	Glycerol dehydrogenase (EC 1.1.1.6)	850	99.74	Glycerol dehydrogenase (EC 1.1.1.6)	432	99.74	Glycerol dehydrogenase (EC 1.1.1.6)
988	Cell division protein FtsA	224	100	pilus assembly protein, membrane protein, required for motility	851	99.73	pilus assembly protein, membrane protein, required for motility	431	99.46	pilus assembly protein, membrane protein, required for motility
989	hypothetical protein	225	100	Tfp pilus assembly protein PilN	852	100	Tfp pilus assembly protein PilN	430	100	Tfp pilus assembly protein PilN
990	hypothetical protein	226	100	hypothetical protein	853	100	hypothetical protein	429	100	hypothetical protein
		227		hypothetical protein				428		hypothetical protein
991	general secretion pathway protein D				854	63.76	type IV pilus secretin PilQ, putative	427	64.58	type IV pilus secretin PilQ, putative
992	hypothetical protein
993	ISSoc4, transposase orfB
994	ISSoc4, transposase orfA				2077	100	Mobile element protein	2284	100	Mobile element protein
995	hypothetical protein
996	hypothetical protein
		228		hypothetical protein
997	hypothetical protein	229	90.43	Cyanobacterial protein slr0575	855	89.89	Cyanobacterial protein slr0575	426	89.89	Cyanobacterial protein slr0575	Cyanobacteria.445
998	Lysine decarboxylase (EC 4.1.1.18)	230	98.83	Lysine decarboxylase (EC 4.1.1.18)	856	96.87	Lysine decarboxylase (EC 4.1.1.18)	425	95.11	Lysine decarboxylase (EC 4.1.1.18)
999	Hemolysins and related proteins containing CBS domains	231	100	Hemolysins and related proteins containing CBS domains	857	98.53	Hemolysins and related proteins containing CBS domains	424	98.32	Hemolysins and related proteins containing CBS domains
1000	hypothetical protein	232	100	hypothetical protein	858	100	hypothetical protein	423	100	hypothetical protein
1001	peptidase propeptide/YPEB domain protein	233	100	peptidase propeptide/YPEB domain protein	859	98.31	peptidase propeptide/YPEB domain protein	422	98.31	peptidase propeptide/YPEB domain protein
1002	Branched-chain amino acid aminotransferase (EC 2.6.1.42)	234	100	Branched-chain amino acid aminotransferase (EC 2.6.1.42)	860	98.04	Branched-chain amino acid aminotransferase (EC 2.6.1.42)	421	98.04	Branched-chain amino acid aminotransferase (EC 2.6.1.42)
1003	purine phosphoribosyltransferase, putative	235	95.93	Xanthine-guanine phosphoribosyltransferase (EC 2.4.2.22)	861	93.6	Xanthine-guanine phosphoribosyltransferase (EC 2.4.2.22)	420	95.35	Xanthine-guanine phosphoribosyltransferase (EC 2.4.2.22)
1004	methyltransferase, FkbM family				862	77.06	methyltransferase, FkbM family	419	76.9	methyltransferase, FkbM family
1005	2OG-Fe(II) oxygenase			ns	865	80.32	oxidoreductase, 2OG-Fe(II) oxygenase family	3052	80.55	oxidoreductase, 2OG-Fe(II) oxygenase family
1006	hypothetical protein
1007	methyltransferase, FkbM family
								418	51	hypothetical protein
								417	43	hypothetical protein
1008	macrocin-O-methyltransferase domain protein	236	50.17	macrocin-O-methyltransferase domain protein	868	79.1	macrocin-O-methyltransferase domain protein	416	76.74	macrocin-O-methyltransferase domain protein
1009	hypothetical protein				869	87.55	FIG01152160: hypothetical protein	415	87.55	FIG01152160: hypothetical protein
1010	hypothetical protein				869	50.31	FIG01152160: hypothetical protein	414	88.67	unknown protein
1011	hypothetical protein							414	77.5	unknown protein
1012	hypothetical protein
1013	UDP-3-O-[3-hydroxymyristoyl] glucosamine N-acyltransferase (EC 2.3.1.-)	241	97.94	UDP-3-O-[3-hydroxymyristoyl] glucosamine N-acyltransferase (EC 2.3.1.-)	870	98.24	UDP-3-O-[3-hydroxymyristoyl] glucosamine N-acyltransferase (EC 2.3.1.-)	413	97.95	UDP-3-O-[3-hydroxymyristoyl] glucosamine N-acyltransferase (EC 2.3.1.-)
1014	hypothetical protein	242	97.67	hypothetical protein	871	97.67	hypothetical protein	412	95.35	hypothetical protein
1015	hypothetical protein	243	97.79	hypothetical protein	872	99.68	hypothetical protein	411	98.74	hypothetical protein
		244		hypothetical protein				410		hypothetical protein
1016	hypothetical protein	245	97.94	hypothetical protein	873	88.39	hypothetical protein	409	97.57	hypothetical protein
1017	leucine rich repeat protein	246	99.66	leucine rich repeat protein	874	87.76	leucine rich repeat protein	408	98.99	leucine rich repeat protein
1018	hypothetical protein	247	98.78	FIG01156025: hypothetical protein	875	98.78	FIG01156025: hypothetical protein	407	98.78	FIG01156025: hypothetical protein	Cyanobacteria.556
1019	ABC transporter ATP-binding protein	248	97.52	ABC transporter ATP-binding protein	876	97.93	ABC transporter ATP-binding protein	406	98.35	ABC transporter ATP-binding protein
1020	Protein CP12, regulation of Calvin cycle via association/dissociation of PRK/CP12/GAPDH complex	249	98.57	Protein CP12, regulation of Calvin cycle via association/dissociation of PRK/CP12/GAPDH complex	877	98.57	Protein CP12, regulation of Calvin cycle via association/dissociation of PRK/CP12/GAPDH complex	405	100	Protein CP12, regulation of Calvin cycle via association/dissociation of PRK/CP12/GAPDH complex
		250		hypothetical protein	878		hypothetical protein
1021	iron permease FTR1	251	99.25	transporter, lead (Pb2+) uptake porter (PbrT) family	879	98.5	transporter, lead (Pb2+) uptake porter (PbrT) family	404	98.5	transporter, lead (Pb2+) uptake porter (PbrT) family
1022	Peptide methionine sulfoxide reductase MsrB (EC 1.8.4.12)	252	100	Peptide methionine sulfoxide reductase MsrB (EC 1.8.4.12)	880	100	Peptide methionine sulfoxide reductase MsrB (EC 1.8.4.12)	403	100	Peptide methionine sulfoxide reductase MsrB (EC 1.8.4.12)
1023	Putative subunit of NAD(P)H:quinone oxidoreductase	253	100	Putative subunit of NAD(P)H:quinone oxidoreductase	881	100	Putative subunit of NAD(P)H:quinone oxidoreductase	402	100	Putative subunit of NAD(P)H:quinone oxidoreductase	Cyanobacteria.205
1024	Light dependent period modulator LdpA	254	99.7	Light dependent period modulator LdpA	882	99.7	Light dependent period modulator LdpA	401	99.7	Light dependent period modulator LdpA	Cyanobacteria.414
1025	hypothetical protein	255	99.84	Hypothetical protein, contains AAA+ NTPase domain and putative R3H ssDNA-binding domain	883	100	Hypothetical protein, contains AAA+ NTPase domain and putative R3H ssDNA-binding domain	400	99.84	Hypothetical protein, contains AAA+ NTPase domain and putative R3H ssDNA-binding domain
1026	4-hydroxybenzoate polyprenyltransferase (EC 2.5.1.-)	256	100	4-hydroxybenzoate polyprenyltransferase (EC 2.5.1.-)	884	99.68	4-hydroxybenzoate polyprenyltransferase (EC 2.5.1.-)	399	99.68	4-hydroxybenzoate polyprenyltransferase (EC 2.5.1.-)	Cyanobacteria.352
1027	Phosphate regulon transcriptional regulatory protein SphR	257	99.62	Phosphate regulon transcriptional regulatory protein PhoB (SphR)	885	100	Phosphate regulon transcriptional regulatory protein PhoB (SphR)	398	100	Phosphate regulon transcriptional regulatory protein PhoB (SphR)
1028	tRNA nucleotidyltransferase, CC-adding (EC 2.7.7.-)	258	100	tRNA nucleotidyltransferase, CC-adding (EC 2.7.7.21)	886	98.65	tRNA nucleotidyltransferase, CC-adding (EC 2.7.7.21)	397	99.33	tRNA nucleotidyltransferase, CC-adding (EC 2.7.7.21)	Cyanobacteria.122
1029	Ferrochelatase, protoheme ferro-lyase (EC 4.99.1.1)	259	99.71	Ferrochelatase, protoheme ferro-lyase (EC 4.99.1.1)	887	100	Ferrochelatase, protoheme ferro-lyase (EC 4.99.1.1)	396	100	Ferrochelatase, protoheme ferro-lyase (EC 4.99.1.1)	Cyanobacteria.16
1030	ISSoc1, transposase	2792	82.14	ISSoc1, transposase	1683	97.78	ISSoc1, transposase	2628	97.78	ISSoc1, transposase
1031	ISSoc1, transposase	260	98.18	ISSoc1, transposase	888	98.18	ISSoc1, transposase	395	97.96	ISSoc1, transposase
1032	ISSoc1, transposase	261	99.39	ISSoc1, transposase	889	99.39	ISSoc1, transposase	1306	75.29	ISSoc1, transposase
1033	hypothetical protein	262	99.23	FIG01152428: hypothetical protein	890	99.23	FIG01152428: hypothetical protein	394	97.67	FIG01152428: hypothetical protein
1034	hypothetical protein	263	100	hypothetical protein	891	100	hypothetical protein
1035	hypothetical protein	264	100	FIG01150369: hypothetical protein	892	99.38	FIG01150369: hypothetical protein	393	93.53	FIG01150369: hypothetical protein
1036	hypothetical protein	265	100	FIG01154195: hypothetical protein	893	76.14	FIG01154195: hypothetical protein	392	76.01	FIG01154195: hypothetical protein	Cyanobacteria.44
1037	Protein containing domains DUF403	266	100	Protein containing domains DUF403
1038	hypothetical protein
1039	Carbonic anhydrase (EC 4.2.1.1)	267	100	Carbonic anhydrase (EC 4.2.1.1)
1040	hypothetical protein	268	100	FIG01154476: hypothetical protein
								391	38	hypothetical protein
1041	glycosyl transferase, family 39	269	100	FIG01151621: hypothetical protein	3723	98.85	FIG01151621: hypothetical protein	390	98.85	FIG01151621: hypothetical protein
1042	hypothetical protein	270	100	FIG01154228: hypothetical protein	3724	100	FIG01154228: hypothetical protein	389	100	FIG01154228: hypothetical protein
1043	Peptidase S15	271	99.81	Peptidase S15	3725	98.87	Peptidase S15	388	99.06	Peptidase S15
1044	hypothetical protein	272	100	hypothetical protein
								387		hypothetical protein
								386		hypothetical protein
					894		FIG00559359: hypothetical protein	385		FIG00559359: hypothetical protein
					895		Isochorismatase hydrolase	384		Isochorismatase hydrolase
1045	hypothetical protein	273	100	hypothetical protein	896	86	hypothetical protein	383	86	hypothetical protein
1046	acetyltransferase, GNAT family	274	100	acetyltransferase, GNAT family	897	87.28	acetyltransferase, GNAT family	382	86.71	acetyltransferase, GNAT family
1047	Pterin-4-alpha-carbinolamine dehydratase (EC 4.2.1.96)	275	100	Pterin-4-alpha-carbinolamine dehydratase (EC 4.2.1.96)	898	95.83	Pterin-4-alpha-carbinolamine dehydratase (EC 4.2.1.96)	381	95.79	Pterin-4-alpha-carbinolamine dehydratase (EC 4.2.1.96)
1048	Putative chaperon-like protein Ycf39 for quinone binding in Photosystem II	276	100	Putative chaperon-like protein Ycf39 for quinone binding in Photosystem II	899	98.43	Putative chaperon-like protein Ycf39 for quinone binding in Photosystem II	380	99.69	Putative chaperon-like protein Ycf39 for quinone binding in Photosystem II
1049	ABC transporter ATP-binding protein	277	100	ABC-type multidrug transport system, ATPase component	900	100	ABC-type multidrug transport system, ATPase component	379	100	ABC-type multidrug transport system, ATPase component
1050	Glycosyl transferase, group 1( EC:2.4.1.21 )	278	100	Glycosyltransferase	901	100	Glycosyltransferase	378	100	Glycosyltransferase
1051	hypothetical protein	279	100	FIG01149449: hypothetical protein	902	100	FIG01149449: hypothetical protein	377	100	FIG01149449: hypothetical protein
1052	hypothetical protein	280	99.56	FIG01150030: hypothetical protein	903	99.56	FIG01150030: hypothetical protein	376	99.56	FIG01150030: hypothetical protein
1053	hypothetical protein	281	100	hypothetical protein	904	100	hypothetical protein	375	100	hypothetical protein
1054	SAM-dependent methyltransferase sll0829 (UbiE paralog)	282	100	methyltransferase	905	100	methyltransferase	374	100	methyltransferase
1055	Thiazole biosynthesis protein ThiG	283	100	Thiazole biosynthesis protein ThiG	906	98.91	Thiazole biosynthesis protein ThiG	373	100	Thiazole biosynthesis protein ThiG
1056	Sulfur carrier protein ThiS	284	100	Sulfur carrier protein ThiS	907	100	Sulfur carrier protein ThiS	372	100	Sulfur carrier protein ThiS
1057	Glycine oxidase ThiO (EC 1.4.3.19)	285	100	Glycine oxidase ThiO (EC 1.4.3.19)	908	99.45	Glycine oxidase ThiO (EC 1.4.3.19)	371	100	Glycine oxidase ThiO (EC 1.4.3.19)
1058	5&#39;-Nucleotidase domain protein	286	99.8	Alkaline phosphatase (EC 3.1.3.1)	909	98.16	Alkaline phosphatase (EC 3.1.3.1)	370	98.77	Alkaline phosphatase (EC 3.1.3.1)
1059	methylated-DNA--protein-cysteine methyltransferase	287	100	probable methyltransferase	910	94.5	probable methyltransferase	369	93.52	probable methyltransferase
1060	hypothetical protein	288	100	FIG01150416: hypothetical protein	911	100	FIG01150416: hypothetical protein	368	94.08	FIG01150416: hypothetical protein
1061	HupE-UreJ family cobalt transporter	289	97.26	HupE-UreJ family cobalt transporter	912	98.17	HupE-UreJ family cobalt transporter	367	82.74	HupE-UreJ family cobalt transporter
1062	Nucleoside diphosphate kinase (EC 2.7.4.6)	290	100	Nucleoside diphosphate kinase (EC 2.7.4.6)	913	100	Nucleoside diphosphate kinase (EC 2.7.4.6)	366	100	Nucleoside diphosphate kinase (EC 2.7.4.6)	Cyanobacteria.143
1063	ABC-type nitrate/sulfonate/bicarbonate transport system, ATPase component	291	99.34	ABC-type nitrate/sulfonate/bicarbonate transport system, ATPase component	914	99.78	ABC-type nitrate/sulfonate/bicarbonate transport system, ATPase component	365	99.78	ABC-type nitrate/sulfonate/bicarbonate transport system, ATPase component
1064	ABC transporter, permease protein	292	99.65	ABC-type anion transport system, duplicated permease component	915	100	ABC-type anion transport system, duplicated permease component	364	100	ABC-type anion transport system, duplicated permease component
1065	hypothetical protein	293	88.46	hypothetical protein	916	98.11	hypothetical protein	363	98.11	hypothetical protein
1066	hypothetical protein	294	89.85	FIG01152585: hypothetical protein	917	100	FIG01152585: hypothetical protein	362	100	FIG01152585: hypothetical protein	Cyanobacteria.450
1067	lignostilbene-alpha,beta-dioxygenase	295	99.79	lignostilbene-alpha,beta-dioxygenase	918	99.79	lignostilbene-alpha,beta-dioxygenase	361	100	lignostilbene-alpha,beta-dioxygenase
1068	Signal recognition particle, subunit Ffh SRP54 (TC 3.A.5.1.1)	296	99.79	Signal recognition particle, subunit Ffh SRP54 (TC 3.A.5.1.1)	919	99.59	Signal recognition particle, subunit Ffh SRP54 (TC 3.A.5.1.1)	360	99.59	Signal recognition particle, subunit Ffh SRP54 (TC 3.A.5.1.1)	Cyanobacteria.57
1069	probable tRNA/rRNA methyltransferase	297	100	tRNA (cytosine34-2&#39;-O-)-methyltransferase (EC 2.1.1.-)	920	100	tRNA (cytosine34-2&#39;-O-)-methyltransferase (EC 2.1.1.-)	359	100	tRNA (cytosine34-2&#39;-O-)-methyltransferase (EC 2.1.1.-)	Cyanobacteria.417
1070	Cell division protein FtsI [Peptidoglycan synthetase] (EC 2.4.1.129)	298	99.68	Cell division protein FtsI [Peptidoglycan synthetase] (EC 2.4.1.129)	921	99.84	Cell division protein FtsI [Peptidoglycan synthetase] (EC 2.4.1.129)	358	100	Cell division protein FtsI [Peptidoglycan synthetase] (EC 2.4.1.129)
1071	Dolichyl-phosphate beta-D-mannosyltransferase( EC:2.4.1.83 )	299	100	Dolichol-phosphate mannosyltransferase (EC 2.4.1.83) homolog	922	99.75	glycosyl transferase, group 2( EC:2.4.1.- )	357	100	Dolichol-phosphate mannosyltransferase (EC 2.4.1.83) homolog
1072	HDIG domain protein	300	99.51	Membrane protein containing HD superfamily hydrolase domain, YQFF ortholog	923	99.63	Membrane protein containing HD superfamily hydrolase domain, YQFF ortholog	356	100	Membrane protein containing HD superfamily hydrolase domain, YQFF ortholog	Cyanobacteria.78
1073	hypothetical protein	301	100	FIG01149530: hypothetical protein	924	100	FIG01149530: hypothetical protein	355	100	FIG01149530: hypothetical protein
1074	4&#39;-phosphopantetheinyl transferase (EC 2.7.8.-)	302	99.55	4&#39;-phosphopantetheinyl transferase (EC 2.7.8.-)	925	98.64	4&#39;-phosphopantetheinyl transferase (EC 2.7.8.-)	354	98.64	4&#39;-phosphopantetheinyl transferase (EC 2.7.8.-)
1075	Cell envelope-associated transcriptional attenuator LytR-CpsA-Psr, subfamily M (as in PMID19099556)	303	100	Cell envelope-associated transcriptional attenuator LytR-CpsA-Psr, subfamily M (as in PMID19099556)	926	99.58	Cell envelope-associated transcriptional attenuator LytR-CpsA-Psr, subfamily M (as in PMID19099556)	353	99.79	Cell envelope-associated transcriptional attenuator LytR-CpsA-Psr, subfamily M (as in PMID19099556)
1076	Chaperone protein HtpG	304	99.84	Chaperone protein HtpG	927	99.84	Chaperone protein HtpG	352	99.68	Chaperone protein HtpG	Cyanobacteria.241
1077	6,7-dimethyl-8-ribityllumazine synthase (EC 2.5.1.9)	305	100	6,7-dimethyl-8-ribityllumazine synthase (EC 2.5.1.78)	928	100	6,7-dimethyl-8-ribityllumazine synthase (EC 2.5.1.78)	351	100	6,7-dimethyl-8-ribityllumazine synthase (EC 2.5.1.78)	Cyanobacteria.256
1078	transcriptional regulator
1079	tetratricopeptide repeat protein	306	100	tetratricopeptide repeat protein	929	99.75	tetratricopeptide repeat protein	350	99.37	tetratricopeptide repeat protein
1080	hypothetical protein	307	100	hypothetical protein	930	99.81	deoxyribodipyrimidine photolyase family protein	349	100	hypothetical protein
1081	Ribonucleotide reductase transcriptional regulator NrdR	308	100	Ribonucleotide reductase transcriptional regulator NrdR	931	99.5	Ribonucleotide reductase transcriptional regulator NrdR	348	100	Ribonucleotide reductase transcriptional regulator NrdR
1082	hypothetical protein	309	100	FIG01153498: hypothetical protein	932	99.64	FIG01153498: hypothetical protein	347	99.28	FIG01153498: hypothetical protein
1083	ATPase YjeE, predicted to have essential role in cell wall biosynthesis	310	100	ATPase YjeE, predicted to have essential role in cell wall biosynthesis	933	99.51	ATPase YjeE, predicted to have essential role in cell wall biosynthesis	346	99.51	ATPase YjeE, predicted to have essential role in cell wall biosynthesis	Cyanobacteria.392
1084	Prolipoprotein diacylglyceryl transferase (EC 2.4.99.-)	311	100	Prolipoprotein diacylglyceryl transferase (EC 2.4.99.-)	934	100	Prolipoprotein diacylglyceryl transferase (EC 2.4.99.-)	345	100	Prolipoprotein diacylglyceryl transferase (EC 2.4.99.-)
1085	RecA protein	312	100	RecA protein	935	99.73	RecA protein	344	99.73	RecA protein
1086	probable tRNA/rRNA methyltransferase	313	100	probable tRNA/rRNA methyltransferase	936	100	probable tRNA/rRNA methyltransferase	343	99.63	RNA methyltransferase, TrmH family
1087	Ribosomal RNA small subunit methyltransferase B (EC 2.1.1.-)	314	100	Ribosomal RNA small subunit methyltransferase B (EC 2.1.1.-)	937	100	Ribosomal RNA small subunit methyltransferase B (EC 2.1.1.-)	342	99.78	Ribosomal RNA small subunit methyltransferase B (EC 2.1.1.-)	Cyanobacteria.394
1088	ISSoc6, orfB transposase	1381	97.5	2-amino-4-hydroxy-6-hydroxymethyldihydropteridine pyrophosphokinase (EC 2.7.6.3)	2632	97.5	ISSoc6, orfB transposase	1705	97.5	ISSoc6, orfB transposase
1089	hypothetical cytosolic protein	316	100	hypothetical cytosolic protein	939	98	hypothetical protein	341	99.12	hypothetical protein
1090	Trehalose synthase (EC 5.4.99.16)	317	100	Trehalose synthase (EC 5.4.99.16)	940	99.82	Trehalose synthase (EC 5.4.99.16)	340	99.91	Trehalose synthase (EC 5.4.99.16)
1091	hypothetical protein	318	100	hypothetical protein	941	100	hypothetical protein	339	100	hypothetical protein
1092	hypothetical protein	319	100	hypothetical protein	942	100	hypothetical protein	338	100	hypothetical protein
1093	6-pyruvoyl tetrahydrobiopterin synthase (EC 4.2.3.12)	320	100	6-pyruvoyl tetrahydrobiopterin synthase (EC 4.2.3.12)	943	99.4	6-pyruvoyl tetrahydrobiopterin synthase (EC 4.2.3.12)	337	99.7	6-pyruvoyl tetrahydrobiopterin synthase (EC 4.2.3.12)	Cyanobacteria.575
1094	Homoserine dehydrogenase (EC 1.1.1.3)	321	96.29	Homoserine dehydrogenase (EC 1.1.1.3)	944	98.38	Homoserine dehydrogenase (EC 1.1.1.3)	336	98.61	Homoserine dehydrogenase (EC 1.1.1.3)	Cyanobacteria.203
1095	Protoporphyrinogen IX oxidase, aerobic (EC 1.3.3.4)	322	97.14	Protoporphyrinogen IX oxidase, aerobic, HemY (EC 1.3.3.4)	945	98.77	Protoporphyrinogen IX oxidase, aerobic, HemY (EC 1.3.3.4)	335	98.98	Protoporphyrinogen IX oxidase, aerobic, HemY (EC 1.3.3.4)
1096	hypothetical protein	323	100	hypothetical protein	946	95.61	hypothetical protein	334	95.03	hypothetical protein	Cyanobacteria.185
1097	MAPEG family protein	324	100	MAPEG family protein	947	97.37	MAPEG family protein	333	98.68	MAPEG family protein
1098	Arsenical pump-driving ATPase (EC 3.6.3.16)	325	98.83	Arsenical pump-driving ATPase (EC 3.6.3.16)	948	97.52	Arsenical pump-driving ATPase (EC 3.6.3.16)	332	97.67	Arsenical pump-driving ATPase (EC 3.6.3.16)
1099	hypothetical protein	326	100	hypothetical protein	949	100	hypothetical protein	331	100	hypothetical protein
1100	iron-sulfur cluster-binding protein, putative	327	100	putative iron-sulfur cluster-binding protein	950	99.65	putative iron-sulfur cluster-binding protein	330	99.65	putative iron-sulfur cluster-binding protein
1101	iron-sulfur cluster-binding protein, putative	328	99.01	iron-sulfur cluster-binding protein, putative	951	100	iron-sulfur cluster-binding protein, putative	329	100	iron-sulfur cluster-binding protein, putative
1102	hypothetical protein	329	98.61	Outer membrane vitamin B12 receptor BtuB	952	99.38	Outer membrane vitamin B12 receptor BtuB	328	99.85	Outer membrane vitamin B12 receptor BtuB
1103	hypothetical protein	330	99.83	hypothetical protein	953	99.83	hypothetical protein	327	99.64	hypothetical protein
1104	Pentapeptide repeat	331	99.51	pentapeptide repeat family protein	954	99.75	pentapeptide repeat family protein	326	99.75	pentapeptide repeat family protein
1105	hypothetical protein	332	100	hypothetical protein	955	100	hypothetical protein
1106	putative membrane protein, YjgP/YjgQ family	333	100	putative membrane protein, YjgP/YjgQ family			ns	325	100	permease YjgP/YjgQ family protein
1107	Alanine dehydrogenase (EC 1.4.1.1)	334	99.73	Alanine dehydrogenase (EC 1.4.1.1)			ns	324	96.16	Alanine dehydrogenase (EC 1.4.1.1)
								323		Hydroxymethylpyrimidine ABC transporter, transmembrane component
								322		Hydroxymethylpyrimidine ABC transporter, ATPase component
1108	Ribonuclease D related protein	335	95.24	Ribonuclease D related protein			ns	321	91.9	Ribonuclease D related protein	Cyanobacteria.422
1109	SSU ribosomal protein S14p (S29e)	336	99.01	SSU ribosomal protein S14p (S29e)	970	95.52	SSU ribosomal protein S14p (S29e)	320	99.01	SSU ribosomal protein S14p (S29e)	Cyanobacteria.136
		337		hypothetical protein
1110	hypothetical protein
1111	hypothetical protein	338	98.65	FIG01157039: hypothetical protein	972	98.65	FIG01157039: hypothetical protein	319	98.65	FIG01157039: hypothetical protein
1112	GTP-binding protein	339	99.8	FIG01149716: hypothetical protein	973	99.6	FIG01149716: hypothetical protein	318	99.8	FIG01149716: hypothetical protein
1113	hypothetical protein	340	100	FIG01154702: hypothetical protein	974	100	FIG01154702: hypothetical protein	317	100	FIG01154702: hypothetical protein
1114	hypothetical protein	341	100	hypothetical protein	975	100	hypothetical protein	316	100	hypothetical protein
1115	Single-stranded-DNA-specific exonuclease recJ (EC 3.1.-.-)	342	99.73	Single-stranded-DNA-specific exonuclease RecJ (EC 3.1.-.-)	976	99.46	Single-stranded-DNA-specific exonuclease RecJ (EC 3.1.-.-)	315	99.6	Single-stranded-DNA-specific exonuclease RecJ (EC 3.1.-.-)
1116	hypothetical protein	343	100	hypothetical protein	977	100	hypothetical protein
1117	3&#39;,5&#39;-cyclic-nucleotide phosphodiesterase (EC 3.1.4.17)	344	100	3&#39;,5&#39;-cyclic-nucleotide phosphodiesterase (EC 3.1.4.17)	978	100	3&#39;,5&#39;-cyclic-nucleotide phosphodiesterase (EC 3.1.4.17)	314	100	3&#39;,5&#39;-cyclic-nucleotide phosphodiesterase (EC 3.1.4.17)
1118	Phosphoadenylyl-sulfate reductase [thioredoxin] (EC 1.8.4.8) / Adenylyl-sulfate reductase [thioredoxin] (EC 1.8.4.10)	345	100	Phosphoadenylyl-sulfate reductase [thioredoxin] (EC 1.8.4.8) / Adenylyl-sulfate reductase [thioredoxin] (EC 1.8.4.10)	979	100	Phosphoadenylyl-sulfate reductase [thioredoxin] (EC 1.8.4.8) / Adenylyl-sulfate reductase [thioredoxin] (EC 1.8.4.10)	313	100	Phosphoadenylyl-sulfate reductase [thioredoxin] (EC 1.8.4.8) / Adenylyl-sulfate reductase [thioredoxin] (EC 1.8.4.10)
1119	antibiotic biosynthesis monooxygenase	346	100	Antibiotic biosynthesis monooxygenase	980	98.95	Antibiotic biosynthesis monooxygenase	312	98.95	Antibiotic biosynthesis monooxygenase
1120	transcriptional regulator, ArsR family	347	100	Arsenical resistance operon repressor	981	99.09	Arsenical resistance operon repressor	311	100	Arsenical resistance operon repressor
1121	ISSoc4, transposase orfA				2077	100	Mobile element protein	2284	100	Mobile element protein
1122	putative transposase
1123	ISSoc3, orfA transposase	1163	96.47	ISSoc3, orfA transposase	2650	97.65	ORF_ID:alr7149	1689	98.31	ORF_ID:alr7149
1124	ISSoc3, orfB transposase	667	91.01	transposase	2649	91.67	Mobile element protein	1809	47.92	ISSoc5, transposase
					982		2-amino-4-hydroxy-6-hydroxymethyldihydropteridine pyrophosphokinase (EC 2.7.6.3)	310		2-amino-4-hydroxy-6-hydroxymethyldihydropteridine pyrophosphokinase (EC 2.7.6.3)
					983		hypothetical protein	309		hypothetical protein
1125	major facilitator superfamily MFS_1	386	99.75	transporter, major facilitator family	984	100	hypothetical protein	308	100	hypothetical protein
1126	diguanylate cyclase/phosphodiesterase with GAF sensor	387	99.16	EAL domain protein	985	99.16	EAL domain protein	307	99.44	EAL domain protein
1127	Hydroxyacylglutathione hydrolase (EC 3.1.2.6)	388	100	Hydroxyacylglutathione hydrolase (EC 3.1.2.6)	986	100	Hydroxyacylglutathione hydrolase (EC 3.1.2.6)	306	100	Hydroxyacylglutathione hydrolase (EC 3.1.2.6)	Cyanobacteria.216
1128	hypothetical protein	389	100	hypothetical protein	987	100	hypothetical protein	305	100	hypothetical protein
1129	DnaJ domain protein	390	98.45	Chaperone protein DnaJ	988	99.22	Chaperone protein DnaJ	304	100	Chaperone protein DnaJ	Cyanobacteria.155
1130	LSU ribosomal protein L32p	391	100	LSU ribosomal protein L32p	989	100	LSU ribosomal protein L32p	303	100	LSU ribosomal protein L32p
1131	ISSoc3, orfB transposase	1965	99.37	transposase	2649	97.22	Mobile element protein
1132	ISSoc3, orfA transposase	1163	96.47	ISSoc3, orfA transposase	2650	97.65	ORF_ID:alr7149	1689	96.61	ORF_ID:alr7149
1133	hypothetical protein	393	100	hypothetical protein	990	100	CsgG family protein	302	100	CsgG family protein
					991		hypothetical protein	301		hypothetical protein
					992		hypothetical protein	300		hypothetical protein
1134	hypothetical protein	394	100	expressed protein	993	99.54	expressed protein	299	99.54	expressed protein
1135	hypothetical protein	395	100	FIG01153015: hypothetical protein	994	99.29	FIG01153015: hypothetical protein	298	99.29	FIG01153015: hypothetical protein
1136	hypothetical protein	396	100	hypothetical protein	995	100	hypothetical protein	297	97.79	hypothetical protein
1137	HNH endonuclease	397	100	HNH endonuclease	996	100	HNH endonuclease	296	100	HNH endonuclease
1138	Folate-dependent protein for Fe/S cluster synthesis/repair in oxidative stress	398	100	Folate-dependent protein for Fe/S cluster synthesis/repair in oxidative stress	997	95.15	Folate-dependent protein for Fe/S cluster synthesis/repair in oxidative stress	295	92.42	Folate-dependent protein for Fe/S cluster synthesis/repair in oxidative stress
1139	hypothetical protein	399	100	FIG01152172: hypothetical protein	998	94.16	FIG01152172: hypothetical protein	294	95.33	FIG01152172: hypothetical protein	Cyanobacteria.341
		400		hypothetical protein	999		hypothetical protein
1140	hypothetical protein	401	97.44	hypothetical protein	1000	97.44	hypothetical protein	293	97.73	hypothetical protein
1141	transporter, auxin efflux carrier (AEC) family	402	100	transporter, auxin efflux carrier (AEC) family	1001	96.56	transporter, auxin efflux carrier (AEC) family	292	95.62	transporter, auxin efflux carrier (AEC) family
1142	4-hydroxy-3-methylbut-2-enyl diphosphate reductase (EC 1.17.1.2)	403	100	4-hydroxy-3-methylbut-2-enyl diphosphate reductase (EC 1.17.1.2)	1002	98.36	4-hydroxy-3-methylbut-2-enyl diphosphate reductase (EC 1.17.1.2)	291	98.83	4-hydroxy-3-methylbut-2-enyl diphosphate reductase (EC 1.17.1.2)
					1003		hypothetical protein
1143	hypothetical protein	404	100	FIG01152793: hypothetical protein	1004	100	FIG01152793: hypothetical protein	290	100	FIG01152793: hypothetical protein
1144	hypothetical protein	405	100	FIG01152334: hypothetical protein	1005	100	FIG01152334: hypothetical protein	289	100	FIG01152334: hypothetical protein
1145	N-acetylglucosamine-1-phosphate uridyltransferase (EC 2.7.7.23) / Glucosamine-1-phosphate N-acetyltransferase (EC 2.3.1.157)	406	100	N-acetylglucosamine-1-phosphate uridyltransferase (EC 2.7.7.23) / Glucosamine-1-phosphate N-acetyltransferase (EC 2.3.1.157)	1006	99.19	N-acetylglucosamine-1-phosphate uridyltransferase (EC 2.7.7.23) / Glucosamine-1-phosphate N-acetyltransferase (EC 2.3.1.157)	288	98.87	N-acetylglucosamine-1-phosphate uridyltransferase (EC 2.7.7.23) / Glucosamine-1-phosphate N-acetyltransferase (EC 2.3.1.157)
1146	conserved hypothetical protein	407	100	hypothetical protein	1007	98.59	hypothetical protein	287	99.3	hypothetical protein
1147	putative iron-sulfur protein	408	100	iron-sulfur cluster-binding protein, Rieske family	1008	99.34	iron-sulfur cluster-binding protein, Rieske family	286	100	iron-sulfur cluster-binding protein, Rieske family
1148	UDP-glucose:tetrahydrobiopterin glucosyltransferase [EC:2.4.1.-]	409	100	UDP-glucose:tetrahydrobiopterin glucosyltransferase [EC:2.4.1.-]	1009	98.12	UDP-glucose:tetrahydrobiopterin glucosyltransferase [EC:2.4.1.-]	285	96.25	UDP-glucose:tetrahydrobiopterin glucosyltransferase [EC:2.4.1.-]
1149	hypothetical protein	410	100	PRC-barrel domain protein	1010	100	PRC-barrel domain protein	284	100	PRC-barrel domain protein
		411		hypothetical protein	1011		hypothetical protein
1150	alpha/beta hydrolase fold	412	100	alpha/beta hydrolase fold	1012	100	alpha/beta hydrolase fold	283	100	alpha/beta hydrolase fold
1151	Translation initiation factor 1	413	100	Translation initiation factor 1	1013	100	Translation initiation factor 1	282	100	Translation initiation factor 1
1152	Methionine aminopeptidase (EC 3.4.11.18)	414	100	Methionine aminopeptidase (EC 3.4.11.18)	1014	100	Methionine aminopeptidase (EC 3.4.11.18)	281	100	Methionine aminopeptidase (EC 3.4.11.18)
1153	Adenylate kinase (EC 2.7.4.3)	415	100	Adenylate kinase (EC 2.7.4.3)	1015	100	Adenylate kinase (EC 2.7.4.3)	280	100	Adenylate kinase (EC 2.7.4.3)
1154	Preprotein translocase secY subunit (TC 3.A.5.1.1)	416	100	Preprotein translocase secY subunit (TC 3.A.5.1.1)	1016	100	Preprotein translocase secY subunit (TC 3.A.5.1.1)	279	100	Preprotein translocase secY subunit (TC 3.A.5.1.1)
1155	LSU ribosomal protein L15p (L27Ae)	417	100	LSU ribosomal protein L15p (L27Ae)	1017	100	LSU ribosomal protein L15p (L27Ae)	278	100	LSU ribosomal protein L15p (L27Ae)	Cyanobacteria.200
1156	SSU ribosomal protein S5p (S2e)	418	100	SSU ribosomal protein S5p (S2e)	1018	100	SSU ribosomal protein S5p (S2e)	277	100	SSU ribosomal protein S5p (S2e)	Cyanobacteria.249
1157	LSU ribosomal protein L18p (L5e)	419	100	LSU ribosomal protein L18p (L5e)	1019	100	LSU ribosomal protein L18p (L5e)	276	100	LSU ribosomal protein L18p (L5e)	Cyanobacteria.201
1158	LSU ribosomal protein L6p (L9e)	420	100	LSU ribosomal protein L6p (L9e)	1020	99.45	LSU ribosomal protein L6p (L9e)	275	100	LSU ribosomal protein L6p (L9e)	Cyanobacteria.357
1159	SSU ribosomal protein S8p (S15Ae)	421	100	SSU ribosomal protein S8p (S15Ae)	1021	99.25	SSU ribosomal protein S8p (S15Ae)	274	100	SSU ribosomal protein S8p (S15Ae)	Cyanobacteria.164
1160	LSU ribosomal protein L5p (L11e)	422	100	LSU ribosomal protein L5p (L11e)	1022	100	LSU ribosomal protein L5p (L11e)	273	100	LSU ribosomal protein L5p (L11e)	Cyanobacteria.302
1161	LSU ribosomal protein L24p (L26e)	423	99.24	LSU ribosomal protein L24p (L26e)	1023	99.24	LSU ribosomal protein L24p (L26e)	272	100	LSU ribosomal protein L24p (L26e)	Cyanobacteria.151
1162	LSU ribosomal protein L14p (L23e)	424	100	LSU ribosomal protein L14p (L23e)	1024	100	LSU ribosomal protein L14p (L23e)	271	100	LSU ribosomal protein L14p (L23e)	Cyanobacteria.128
1163	SSU ribosomal protein S17p (S11e)	425	100	SSU ribosomal protein S17p (S11e)	1025	100	SSU ribosomal protein S17p (S11e)	270	100	SSU ribosomal protein S17p (S11e)	Cyanobacteria.188
1164	LSU ribosomal protein L29p (L35e)	426	100	LSU ribosomal protein L29p (L35e)	1026	100	LSU ribosomal protein L29p (L35e)	269	100	LSU ribosomal protein L29p (L35e)
1165	LSU ribosomal protein L16p (L10e)	427	100	LSU ribosomal protein L16p (L10e)	1027	99.37	LSU ribosomal protein L16p (L10e)	268	100	LSU ribosomal protein L16p (L10e)	Cyanobacteria.230
1166	SSU ribosomal protein S3p (S3e)	428	99.6	SSU ribosomal protein S3p (S3e)	1028	99.6	SSU ribosomal protein S3p (S3e)	267	100	SSU ribosomal protein S3p (S3e)	Cyanobacteria.260
1167	LSU ribosomal protein L22p (L17e)	429	100	LSU ribosomal protein L22p (L17e)	1029	100	LSU ribosomal protein L22p (L17e)	266	100	LSU ribosomal protein L22p (L17e)	Cyanobacteria.326
1168	SSU ribosomal protein S19p (S15e)	430	100	SSU ribosomal protein S19p (S15e)	1030	100	SSU ribosomal protein S19p (S15e)	265	100	SSU ribosomal protein S19p (S15e)	Cyanobacteria.344
1169	LSU ribosomal protein L2p (L8e)	431	100	LSU ribosomal protein L2p (L8e)	1031	100	LSU ribosomal protein L2p (L8e)	264	100	LSU ribosomal protein L2p (L8e)	Cyanobacteria.282
1170	LSU ribosomal protein L23p (L23Ae)	432	97.98	LSU ribosomal protein L23p (L23Ae)	1032	98.99	LSU ribosomal protein L23p (L23Ae)	263	100	LSU ribosomal protein L23p (L23Ae)	Cyanobacteria.246
1171	LSU ribosomal protein L4p (L1e)	433	100	LSU ribosomal protein L4p (L1e)	1033	100	LSU ribosomal protein L4p (L1e)	262	99.69	LSU ribosomal protein L4p (L1e)	Cyanobacteria.353
1172	LSU ribosomal protein L3p (L3e)	434	100	LSU ribosomal protein L3p (L3e)	1034	99.51	LSU ribosomal protein L3p (L3e)	261	100	LSU ribosomal protein L3p (L3e)	Cyanobacteria.280
1173	hypothetical protein	435	99.7	FIG01154220: hypothetical protein	1035	99.69	FIG01154220: hypothetical protein	260	99.7	FIG01154220: hypothetical protein
1174	hypothetical protein	436	100	hypothetical protein	1036	100	hypothetical protein	259	100	hypothetical protein
1175	hypothetical protein	437	99.12	Tetratricopeptide TPR_2	1037	100	Tetratricopeptide TPR_2	258	100	Tetratricopeptide TPR_2
1176	Transposase, IS605 OrfB	438	99.24	Transposase, IS605 OrfB	1038	99.75	Transposase, IS605 OrfB	257	99.24	Transposase, IS605 OrfB
1177	Methyltransferase type 11	439	100	COG0500: SAM-dependent methyltransferases	1039	100	COG0500: SAM-dependent methyltransferases	256	100	COG0500: SAM-dependent methyltransferases
1178	hypothetical protein	440	100	hypothetical protein	1040	100	hypothetical protein	255	100	hypothetical protein
1179	hypothetical protein	441	100	hypothetical protein	1041	99.45	hypothetical protein	254	99.45	hypothetical protein
		442		hypothetical protein				253		hypothetical protein
1180	S-adenosylmethionine synthetase (EC 2.5.1.6)	443	99.76	S-adenosylmethionine synthetase (EC 2.5.1.6)	1043	99.76	S-adenosylmethionine synthetase (EC 2.5.1.6)	252	100	S-adenosylmethionine synthetase (EC 2.5.1.6)
1181	putative lipoprotein	444	100	putative lipoprotein	1044	100	putative lipoprotein	251	100	putative lipoprotein
1182	hypothetical protein	445	100	hypothetical protein	1045	100	hypothetical protein	250	100	hypothetical protein
1183	Cob(I)alamin adenosyltransferase (EC 2.5.1.17)	446	100	Cob(I)alamin adenosyltransferase (EC 2.5.1.17)	1046	100	Cob(I)alamin adenosyltransferase (EC 2.5.1.17)	249	100	Cob(I)alamin adenosyltransferase (EC 2.5.1.17)	Cyanobacteria.507
1184	Cobyrinic acid A,C-diamide synthase	447	99.79	Cobyrinic acid A,C-diamide synthase	1047	99.36	Cobyrinic acid A,C-diamide synthase	248	99.79	Cobyrinic acid A,C-diamide synthase	Cyanobacteria.444
1185	hypothetical protein	448	99.1	FIG01152147: hypothetical protein	1048	99.1	FIG01152147: hypothetical protein	247	99.1	FIG01152147: hypothetical protein
1186	hypothetical protein	449	100	hypothetical protein	1049	100	hypothetical protein	246	100	hypothetical protein
1187	ATP-dependent Clp protease proteolytic subunit (EC 3.4.21.92)	450	99.5	ATP-dependent Clp protease proteolytic subunit (EC 3.4.21.92)	1050	100	ATP-dependent Clp protease proteolytic subunit (EC 3.4.21.92)	245	100	ATP-dependent Clp protease proteolytic subunit (EC 3.4.21.92)
1188	Ribulose bisphosphate carboxylase large chain (EC 4.1.1.39)	451	99.37	Ribulose bisphosphate carboxylase large chain (EC 4.1.1.39)	1051	99.58	Ribulose bisphosphate carboxylase large chain (EC 4.1.1.39)	244	100	Ribulose bisphosphate carboxylase large chain (EC 4.1.1.39)	Cyanobacteria.421
1189	Possible RuBisCo chaperonin RbcX	452	100	Possible RuBisCo chaperonin RbcX	1052	100	Possible RuBisCo chaperonin RbcX	243	100	Possible RuBisCo chaperonin RbcX
1190	Ribulose bisphosphate carboxylase small chain (EC 4.1.1.39)	453	100	Ribulose bisphosphate carboxylase small chain (EC 4.1.1.39)	1053	99.09	Ribulose bisphosphate carboxylase small chain (EC 4.1.1.39)	242	100	Ribulose bisphosphate carboxylase small chain (EC 4.1.1.39)
		454		hypothetical protein
1191	hypothetical protein	455	99.6	COG1836	1054	99.6	COG1836	241	100	COG1836	Cyanobacteria.270
1192	hypothetical protein	456	100	hypothetical protein	1055	100	hypothetical protein	240	100	hypothetical protein
1193	hypothetical protein	457	100	hypothetical protein	1056	100	hypothetical protein	239	100	hypothetical protein
1194	Phosphate starvation-inducible protein PhoH, predicted ATPase	458	100	Phosphate starvation-inducible protein PhoH, predicted ATPase	1057	100	Phosphate starvation-inducible protein PhoH, predicted ATPase	206	100	Phosphate starvation-inducible protein PhoH, predicted ATPase
1195	haloacid dehalogenase, IA family protein	459	99.57	HAD-superfamily hydrolase, subfamily IA, variant 1	1058	98.7	HAD-superfamily hydrolase, subfamily IA, variant 1	205	98.7	HAD-superfamily hydrolase, subfamily IA, variant 1
1196	hydrolase, alpha/beta fold family	460	100	FIG00565656: hypothetical protein	1059	99.61	FIG00565656: hypothetical protein	204	100	FIG00565656: hypothetical protein
1197	hypothetical protein	461	99.12	acyltransferase family protein	1060	98.79	acyltransferase family protein	203	100	acyltransferase family protein
1198	Cob(I)alamin adenosyltransferase (EC 2.5.1.17)	462	100	Cob(I)alamin adenosyltransferase (EC 2.5.1.17)	1061	99.73	Cob(I)alamin adenosyltransferase (EC 2.5.1.17)	202	100	Cob(I)alamin adenosyltransferase (EC 2.5.1.17)
1199	cysteine synthase	463	99.68	Cysteine synthase (EC 2.5.1.47)	1062	99.68	Cysteine synthase (EC 2.5.1.47)	201	99.68	Cysteine synthase (EC 2.5.1.47)
1200	pentapeptide repeat protein	464	99.39	pentapeptide repeat family protein	1063	99.39	pentapeptide repeat family protein	200	100	pentapeptide repeat protein
1201	hypothetical protein	465	100	hypothetical protein	1064	100	hypothetical protein	199	100	hypothetical protein
1202	ABC transporter ATP-binding protein	466	99.59	Lipopolysaccharide ABC transporter, ATP-binding protein LptB	1065	99.59	Lipopolysaccharide ABC transporter, ATP-binding protein LptB	198	100	Lipopolysaccharide ABC transporter, ATP-binding protein LptB
1203	Pyruvate kinase family protein	467	97.74	Pyruvate kinase (EC 2.7.1.40)	1066	97.33	Pyruvate kinase family protein	197	97.54	Pyruvate kinase family protein
1204	hypothetical protein	468	95.21	hypothetical protein	1067	99.47	hypothetical protein	196	99.73	hypothetical protein
1205	phosphate-binding protein PstS-like protein	469	87.83	Phosphate ABC transporter, periplasmic phosphate-binding protein PstS (TC 3.A.1.7.1)	1068	100	Phosphate ABC transporter, periplasmic phosphate-binding protein PstS (TC 3.A.1.7.1)	195	100	Phosphate ABC transporter, periplasmic phosphate-binding protein PstS (TC 3.A.1.7.1)
1206	ribonuclease II	470	97.49	Exoribonuclease II (EC 3.1.13.1)	1069	97.8	Exoribonuclease II (EC 3.1.13.1)	194	97.66	Exoribonuclease II (EC 3.1.13.1)
1207	DNA-binding response regulator, LuxR family	471	99.05	DNA-binding response regulator, LuxR family	1070	99.05	DNA-binding response regulator, LuxR family	193	99.05	DNA-binding response regulator, LuxR family
1208	Coenzyme F420-reducing hydrogenase related protein	472	99.08	Coenzyme F420-reducing hydrogenase related protein	1071	99.77	Coenzyme F420-reducing hydrogenase related protein	192	100	Coenzyme F420-reducing hydrogenase related protein
1209	aspartate aminotransferase	473	100	Aspartate aminotransferase (EC 2.6.1.1)	1072	99.5	Aspartate aminotransferase (EC 2.6.1.1)	191	100	Aspartate aminotransferase (EC 2.6.1.1)
1210	GTP-binding protein EngA	474	100	GTP-binding protein EngA	1073	99.78	GTP-binding protein EngA	190	100	GTP-binding protein EngA	Cyanobacteria.221
1211	tmRNA-binding protein SmpB	475	100	tmRNA-binding protein SmpB	1074	100	tmRNA-binding protein SmpB	189	100	tmRNA-binding protein SmpB	Cyanobacteria.330
1212	Glutathione S-transferase, unnamed subgroup (EC 2.5.1.18)	476	100	Glutathione S-transferase, unnamed subgroup (EC 2.5.1.18)	1075	99.5	Glutathione S-transferase, unnamed subgroup (EC 2.5.1.18)	188	100	Glutathione S-transferase, unnamed subgroup (EC 2.5.1.18)
1213	GTP-binding protein Era	477	98.6	GTP-binding protein Era	1076	100	GTP-binding protein Era	187	99.16	GTP-binding protein Era	Cyanobacteria.220
1214	amidase enhancer-like	478	99.48	SpoIID/LytB domain protein	1077	99.83	SpoIID/LytB domain protein	186	100	amidase enhancer-like
1215	hypothetical protein	479	100	hypothetical protein	1078	99.08	hypothetical protein	185	99.08	hypothetical protein
1216	putative Bdr protein	480	92.52	DNA mismatch repair protein MutS	1079	92.25	DNA mismatch repair protein MutS	184	92.52	DNA mismatch repair protein MutS
1217	magnesium chelatase, subunit ChII family protein	481	100	FIG022979: MoxR-like ATPases	1080	99.7	FIG022979: MoxR-like ATPases	183	100	FIG022979: MoxR-like ATPases
1218	Predicted transcriptional regulator of cysteine synthase, Rrf2 family	482	98.55	Predicted transcriptional regulator of cysteine synthase, Rrf2 family	1081	98.33	Predicted transcriptional regulator of cysteine synthase, Rrf2 family	182	99.17	Predicted transcriptional regulator of cysteine synthase, Rrf2 family
1219	hypothetical protein	483	100	hypothetical protein	1082	100	hypothetical protein	181	100	hypothetical protein
1220	SSU ribosomal protein S1p	484	100	SSU ribosomal protein S1p	1083	100	SSU ribosomal protein S1p	180	100	SSU ribosomal protein S1p
					1084		hypothetical protein	179		hypothetical protein
1221	hypothetical protein	485	100	hypothetical protein	1085	99.48	hypothetical protein	178	99.21	hypothetical protein
1222	exopolysaccharide synthesis protein ExoD-related protein	486	100	hypothetical protein	1086	100	hypothetical protein	177	100	hypothetical protein
		487		hypothetical protein	1087		hypothetical protein	176		hypothetical protein
1223	hypothetical protein	488	100	hypothetical protein	1088	100	hypothetical protein	175	100	hypothetical protein
1224	gas vesicle protein	489	99.19	gas vesicle synthesis protein GvpF	1089	99.6	gas vesicle synthesis protein GvpF	174	100	gas vesicle synthesis protein GvpF
1225	Mannose-1-phosphate guanylyltransferase (EC 2.7.7.13 )	490	100	Mannose-1-phosphate guanylyltransferase (EC 2.7.7.13 )	1090	100	Mannose-1-phosphate guanylyltransferase (EC 2.7.7.13 )	173	100	Mannose-1-phosphate guanylyltransferase (EC 2.7.7.13 )
1226	ATP phosphoribosyltransferase catalytic subunit (EC 2.4.2.17)	491	100	ATP phosphoribosyltransferase catalytic subunit (EC 2.4.2.17)	1091	100	ATP phosphoribosyltransferase catalytic subunit (EC 2.4.2.17)	172	99.6	ATP phosphoribosyltransferase catalytic subunit (EC 2.4.2.17)	Cyanobacteria.447
1227	Photosystem II manganese-stabilizing protein (PsbO)	492	100	Photosystem II manganese-stabilizing protein (PsbO)	1092	100	Photosystem II manganese-stabilizing protein (PsbO)	171	100	Photosystem II manganese-stabilizing protein (PsbO)	Cyanobacteria.486
								170		hypothetical protein
1228	hypothetical protein	493	100	hypothetical protein	1153	96.97	hypothetical protein	169	96.97	hypothetical protein
1229	Myosin heavy chain, clone 203	494	99.78	Myosin heavy chain, clone 203	1154	99.78	Myosin heavy chain, clone 203	168	100	Myosin heavy chain, clone 203	Cyanobacteria.424
1230	hypothetical protein	495	100	hypothetical protein	1155	100	hypothetical protein	167	100	hypothetical protein	Cyanobacteria.237
1231	ABC transporter, periplasmic solute-binding protein	496	99.2	polyamine ABC transporter, polyamine-binding protein	1156	99.47	polyamine ABC transporter, polyamine-binding protein	166	99.47	polyamine ABC transporter, polyamine-binding protein
1232	Cell division trigger factor (EC 5.2.1.8)	497	99.82	Cell division trigger factor (EC 5.2.1.8)	1157	99.82	Cell division trigger factor (EC 5.2.1.8)	165	100	Cell division trigger factor (EC 5.2.1.8)	Cyanobacteria.63
1233	hypothetical protein	498	100	hypothetical protein	1158	100	hypothetical protein	164	100	hypothetical protein
1234	Cytochrome c-type biogenesis protein CcsA/ResC	499	99.71	Cytochrome c-type biogenesis protein CcsA/ResC	1159	99.71	Cytochrome c-type biogenesis protein CcsA/ResC	163	99.71	Cytochrome c-type biogenesis protein CcsA/ResC
1235	serine protease	205	76.79	serine protease	2766	86.36	endonuclease/exonuclease/phosphatase family protein	162	96.69	FIG00557863: hypothetical protein
1236	RNA polymerase sigma factor	501	100	RNA polymerase sigma factor	1161	100	RNA polymerase sigma factor	161	100	RNA polymerase sigma factor
1237	Aminomethyltransferase (glycine cleavage system T protein) (EC 2.1.2.10)	502	99.74	Aminomethyltransferase (glycine cleavage system T protein) (EC 2.1.2.10)	1162	99.47	Aminomethyltransferase (glycine cleavage system T protein) (EC 2.1.2.10)	160	99.74	Aminomethyltransferase (glycine cleavage system T protein) (EC 2.1.2.10)
1238	Lactoylglutathione lyase (EC 4.4.1.5)	503	100	Lactoylglutathione lyase (EC 4.4.1.5)	1163	100	Lactoylglutathione lyase (EC 4.4.1.5)	159	100	Lactoylglutathione lyase (EC 4.4.1.5)
1239	ORF55	504	98.9	TonB family protein	1164	99.45	peptidase C14, caspase catalytic subunit p20	158	95.03	hypothetical protein
1240	glyoxalase family protein	505	100	probable dioxygenase	1165	100	probable dioxygenase	157	100	probable dioxygenase
1241	hypothetical protein	506	100	FIG01156230: hypothetical protein	1166	100	FIG01156230: hypothetical protein	156	100	FIG01156230: hypothetical protein
		507		hypothetical protein
		508		hypothetical protein
1242	hypothetical protein				2312	66.67	hypothetical protein
1243	O-succinylbenzoate-CoA synthase (EC 4.2.1.-)	509	100	O-succinylbenzoate-CoA synthase (EC 4.2.1.-)	1167	100	O-succinylbenzoate-CoA synthase (EC 4.2.1.-)	155	100	O-succinylbenzoate-CoA synthase (EC 4.2.1.-)	Cyanobacteria.612
1244	peptide chain release factor 2	510	98.6	Peptide chain release factor 2; programmed frameshift-containing	1168	99.72	Peptide chain release factor 2; programmed frameshift-containing	154	100	Peptide chain release factor 2; programmed frameshift-containing
1245	hypothetical protein	511	99.17	FIG01156549: hypothetical protein	1169	99.17	FIG01156549: hypothetical protein	153	99.17	FIG01156549: hypothetical protein
1246	putative methyl-accepting chemotaxis protein	512	93.57	putative methyl-accepting chemotaxis protein	1170	93.57	putative methyl-accepting chemotaxis protein	152	93.83	putative methyl-accepting chemotaxis protein
		513		hypothetical protein	1171		hypothetical protein	151		hypothetical protein
1247	response regulator receiver (CheY-like) modulated metal dependent phosphohydrolase	514	93.84	Response regulator	1172	94.83	Response regulator	150	95.57	Response regulator
1248	Peptidyl-tRNA hydrolase (EC 3.1.1.29)	515	97.78	Peptidyl-tRNA hydrolase (EC 3.1.1.29)	1173	97.78	Peptidyl-tRNA hydrolase (EC 3.1.1.29)	149	98.22	Peptidyl-tRNA hydrolase (EC 3.1.1.29)	Cyanobacteria.454
1249	hypothetical protein	516	99.52	FIG01190284: hypothetical protein	1174	100	FIG01190284: hypothetical protein	148	99.52	FIG01190284: hypothetical protein
1250	tetratricopeptide repeat/protein kinase domain protein	517	99.65	hypothetical protein	1175	99.65	hypothetical protein	147	98.96	hypothetical protein
1251	hypothetical protein	518	97.96	hypothetical protein	1176	100	hypothetical protein
1252	Leucyl-tRNA synthetase (EC 6.1.1.4)	519	99.41	Leucyl-tRNA synthetase (EC 6.1.1.4)	1177	98.12	Leucyl-tRNA synthetase (EC 6.1.1.4)	140	96.83	Leucyl-tRNA synthetase (EC 6.1.1.4)	Cyanobacteria.89
1253	hypothetical protein	520	100	hypothetical protein
					1178		hypothetical protein	139		hypothetical protein
1254	Ferredoxin-NADP(+) reductase (EC 1.18.1.2)	521	100	Ferredoxin-NADP(+) reductase (EC 1.18.1.2)	1179	100	Ferredoxin-NADP(+) reductase (EC 1.18.1.2)	138	100	Ferredoxin-NADP(+) reductase (EC 1.18.1.2)
1255	hypothetical protein	522	100	hypothetical protein	1180	100	hypothetical protein	137	100	hypothetical protein
1256	Phosphoribulokinase (EC 2.7.1.19)	523	99.1	Phosphoribulokinase (EC 2.7.1.19)	1181	99.4	Phosphoribulokinase (EC 2.7.1.19)	136	99.7	Phosphoribulokinase (EC 2.7.1.19)
1257	6-phosphogluconolactonase (EC 3.1.1.31), eukaryotic type	524	97.53	6-phosphogluconolactonase (EC 3.1.1.31), eukaryotic type	1182	99.18	6-phosphogluconolactonase (EC 3.1.1.31), eukaryotic type	135	99.18	6-phosphogluconolactonase (EC 3.1.1.31), eukaryotic type	Cyanobacteria.464
1258	hypothetical protein	525	100	FIG01157545: hypothetical protein	1183	96.43	FIG01157545: hypothetical protein	134	100	FIG01157545: hypothetical protein
		526		hypothetical protein	1184		hypothetical protein	133		hypothetical protein
1259	Protein containing transglutaminase-like domain, putative cysteine protease	527	100	hypothetical protein	1185	100	hypothetical protein	132	100	hypothetical protein
1260	putative protease	528	99.56	putative protease	1186	100	putative protease	131	100	putative protease
1261	hypothetical protein	529	96.79	hypothetical protein	1187	99.01	hypothetical protein	130	96.52	hypothetical protein
1262	hypothetical protein	530	100	FIG01154791: hypothetical protein	1188	100	FIG01154791: hypothetical protein	129	100	FIG01154791: hypothetical protein	Cyanobacteria.71
1263	septum site-determining protein MinC	531	100	Septum site-determining protein MinC	1189	100	Septum site-determining protein MinC	128	100	Septum site-determining protein MinC	Cyanobacteria.239
1264	Septum site-determining protein MinD	532	100	Septum site-determining protein MinD	1190	99.63	Septum site-determining protein MinD	127	99.22	Septum site-determining protein MinD	Cyanobacteria.168
1265	Cell division topological specificity factor MinE	533	100	Cell division topological specificity factor MinE	1191	100	Cell division topological specificity factor MinE	126	100	Cell division topological specificity factor MinE	Cyanobacteria.121
1266	TrkA-N:Sodium/hydrogen exchanger	534	99.04	TrkA-N:Sodium/hydrogen exchanger	1192	99.73	TrkA-N:Sodium/hydrogen exchanger	125	99.86	TrkA-N:Sodium/hydrogen exchanger	Cyanobacteria.207
1267	hypothetical protein	535	100	FIG01152416: hypothetical protein	1193	100	FIG01152416: hypothetical protein	124	100	FIG01152416: hypothetical protein
1268	Acyl-phosphate:glycerol-3-phosphate O-acyltransferase PlsY				1194	100	Acyl-phosphate:glycerol-3-phosphate O-acyltransferase PlsY	123	100	Acyl-phosphate:glycerol-3-phosphate O-acyltransferase PlsY	Cyanobacteria.37
1269	DNA polymerase III delta prime subunit (EC 2.7.7.7)	536	100	DNA polymerase III delta prime subunit (EC 2.7.7.7)	1195	100	DNA polymerase III delta prime subunit (EC 2.7.7.7)	122	100	DNA polymerase III delta prime subunit (EC 2.7.7.7)
1270	Biotin carboxyl carrier protein of acetyl-CoA carboxylase	537	100	Biotin carboxyl carrier protein of acetyl-CoA carboxylase	1196	100	Biotin carboxyl carrier protein of acetyl-CoA carboxylase	121	100	Biotin carboxyl carrier protein of acetyl-CoA carboxylase	Cyanobacteria.242
1271	Translation elongation factor P @ Translation initiation factor 5A	538	100	Translation elongation factor P	1197	100	Translation elongation factor P	120	100	Translation elongation factor P	Cyanobacteria.336
1272	Inactive homolog of metal-dependent proteases, putative molecular chaperone	539	100	Inactive homolog of metal-dependent proteases, putative molecular chaperone	1198	99.56	Inactive homolog of metal-dependent proteases, putative molecular chaperone	119	100	Inactive homolog of metal-dependent proteases, putative molecular chaperone	Cyanobacteria.605
1273	photosystem II protein D1 (PsbA)	540	100	photosystem II protein D1 (PsbA)	1199	98.87	photosystem II protein D1 (PsbA)	118	99.44	photosystem II protein D1 (PsbA)
1274	hypothetical protein	541	100	hypothetical protein	1200	100	hypothetical protein	117	100	hypothetical protein
1275	hypothetical protein	542	97.96	hypothetical protein	1201	97.96	hypothetical protein	116	97.96	hypothetical protein
1276	hypothetical protein	543	100	FIG01149392: hypothetical protein	1202	100	FIG01149392: hypothetical protein	115	100	FIG01149392: hypothetical protein
1277	hypothetical protein	544	100	FIG01149392: hypothetical protein	1203	100	FIG01149392: hypothetical protein	114	100	FIG01149392: hypothetical protein
1278	hypothetical protein	545	100	FIG01149392: hypothetical protein	1204	100	FIG01149392: hypothetical protein	113	100	FIG01149392: hypothetical protein
1279	ISSoc4, transposase orfA				2077	100	Mobile element protein	1358	100	Mobile element protein
1280	Twin-arginine translocation protein TatC	574	84.04	Twin-arginine translocation protein TatC	1206	93.94	Twin-arginine translocation protein TatC	95	85.11	Twin-arginine translocation protein TatC
1281	putative amino acid ABC transport, permease protein	546	100	Amino acid ABC transporter, permease protein	1207	99.5	Amino acid ABC transporter, permease protein
1282	polar amino acid ABC transporter, inner membrane subunit	547	100	polar amino amino acid ABC transporter (PAAT) family, permease protein	1208	99.51	polar amino amino acid ABC transporter (PAAT) family, permease protein
1283	polar amino amino acid ABC transporter (PAAT) family, amino acid-binding protein	548	100	Glutamate Aspartate periplasmic binding protein precursor GltI (TC 3.A.1.3.4)	1209	98.46	Glutamate Aspartate periplasmic binding protein precursor GltI (TC 3.A.1.3.4)
1284	hypothetical protein	549	100	hypothetical protein	1210	97.62	hypothetical protein
1285	polar amino amino acid ABC transporter (PAAT) family, ATP-binding protein	550	100	ABC transporter related	1211	98.91	polar amino amino acid ABC transporter (PAAT) family, ATP-binding protein	1180	95.2	polar amino amino acid ABC transporter (PAAT) family, ATP-binding protein
1286	hypothetical protein	551	100	FIG01151153: hypothetical protein	1212	100	FIG01151153: hypothetical protein	1181	77.94	FIG01151153: hypothetical protein
1287	hypothetical protein	552	100	FIG01149369: hypothetical protein	1213	100	FIG01149369: hypothetical protein	1182	77.46	FIG01149369: hypothetical protein
1288	hydrophobic amino acid uptake ABC transporter (HAAT) family, periplasmic amino acid-binding protein	553	99.26	FIG01151032: hypothetical protein	1214	99.26	FIG01151032: hypothetical protein	1183	92.59	FIG01151032: hypothetical protein
1289	hydrophobic amino acid uptake ABC transporter (HAAT) family, periplasmic amino acid-binding protein	554	100	FIG01151032: hypothetical protein	1214	96.82	FIG01151032: hypothetical protein	1183	87.28	FIG01151032: hypothetical protein
1290	Tryptophan synthase alpha chain (EC 4.2.1.20)	555	100	Tryptophan synthase alpha chain (EC 4.2.1.20)	1215	93.92	Tryptophan synthase alpha chain (EC 4.2.1.20)	1184	89.63	Tryptophan synthase alpha chain (EC 4.2.1.20)
1291	ISSoc4, transposase orfB
1292	ISSoc4, transposase orfA				2077	100	Mobile element protein	2284	100	Mobile element protein
					1216		1,4-alpha-glucan (glycogen) branching enzyme, GH-13-type (EC 2.4.1.18)
					1217		Mobile element protein
					1218		hypothetical protein	112		hypothetical protein
1293	hypothetical protein	556	99.89	Type III restriction-modification enzyme, helicase subunit	1219	99.44	Type III restriction-modification enzyme, helicase subunit	111	99.55	Type III restriction-modification enzyme, helicase subunit
1294	Ribonucleotide reductase of class III (anaerobic), activating protein (EC 1.97.1.4)	557	99.52	Ribonucleotide reductase of class III (anaerobic), activating protein (EC 1.97.1.4)	1220	99.05	Ribonucleotide reductase of class III (anaerobic), activating protein (EC 1.97.1.4)	110	99.05	Ribonucleotide reductase of class III (anaerobic), activating protein (EC 1.97.1.4)
1295	hypothetical protein	558	100	hypothetical protein	1221	100	hypothetical protein	109	100	hypothetical protein
1296	similar to prohibitin	559	99.63	transporter, stomatin/podocin/band 7/nephrosis.2/SPFH (Stomatin) family	1222	100	transporter, stomatin/podocin/band 7/nephrosis.2/SPFH (Stomatin) family	108	100	transporter, stomatin/podocin/band 7/nephrosis.2/SPFH (Stomatin) family
1297	hypothetical protein	560	96.47	FIG01151068: hypothetical protein	1223	96.15	FIG01151068: hypothetical protein	107	96.15	FIG01151068: hypothetical protein
1298	Competence protein F	561	100	Competence protein F homolog, phosphoribosyltransferase domain; protein YhgH required for utilization of DNA as sole source of carbon and energy	1224	99.58	Competence protein F homolog, phosphoribosyltransferase domain; protein YhgH required for utilization of DNA as sole source of carbon and energy	106	100	Competence protein F homolog, phosphoribosyltransferase domain; protein YhgH required for utilization of DNA as sole source of carbon and energy
		562		hypothetical protein
1299	SSU ribosomal protein S12p (S23e)	563	100	SSU ribosomal protein S12p (S23e)	1225	100	SSU ribosomal protein S12p (S23e)	105	100	SSU ribosomal protein S12p (S23e)	Cyanobacteria.360
1300	SSU ribosomal protein S7p (S5e)	564	100	SSU ribosomal protein S7p (S5e)	1226	100	SSU ribosomal protein S7p (S5e)	104	100	SSU ribosomal protein S7p (S5e)	Cyanobacteria.306
1301	Translation elongation factor G	565	100	Translation elongation factor G	1227	99.72	Translation elongation factor G	103	99.58	Translation elongation factor G
1302	Translation elongation factor Tu	566	100	Translation elongation factor Tu	1228	99.76	Translation elongation factor Tu	102	98.95	Translation elongation factor Tu
1303	SSU ribosomal protein S10p (S20e)	567	100	SSU ribosomal protein S10p (S20e)	1229	99.05	SSU ribosomal protein S10p (S20e)	101	99.05	SSU ribosomal protein S10p (S20e)	Cyanobacteria.299
1304	Dihydrodipicolinate reductase (EC 1.3.1.26)	568	99.66	Dihydrodipicolinate reductase (EC 1.3.1.26)	1230	100	Dihydrodipicolinate reductase (EC 1.3.1.26)	100	99.66	Dihydrodipicolinate reductase (EC 1.3.1.26)	Cyanobacteria.198
1305	5,10-methylenetetrahydrofolate reductase (EC 1.5.1.20)	569	100	5,10-methylenetetrahydrofolate reductase (EC 1.5.1.20)	1231	99.67	5,10-methylenetetrahydrofolate reductase (EC 1.5.1.20)	99	100	5,10-methylenetetrahydrofolate reductase (EC 1.5.1.20)
1306	hypothetical protein	570	99.21	FIG01153212: hypothetical protein	1232	99.6	FIG01153212: hypothetical protein	98	99.6	FIG01153212: hypothetical protein
1307	hypothetical protein	571	99.66	FIG01150916: hypothetical protein	1233	99.66	FIG01150916: hypothetical protein	97	100	FIG01150916: hypothetical protein
1308	oxidoreductase, FAD-dependent	572	99.5	FAD dependent oxidoreductase	1234	99.5	FAD dependent oxidoreductase	96	100	FAD dependent oxidoreductase
		573		hypothetical protein	1235		hypothetical protein
1309	Twin-arginine translocation protein TatC	574	98.74	Twin-arginine translocation protein TatC	1236	99.58	Twin-arginine translocation protein TatC	95	99.58	Twin-arginine translocation protein TatC	Cyanobacteria.72
1310	hypothetical protein	1	100	hypothetical protein	1238	100	hypothetical protein	94	100	hypothetical protein
1311	nucleotidyltransferase domain protein	2	100	weak: Predicted nucleotidyltransferase	1239	100	weak: Predicted nucleotidyltransferase	93	100	weak: Predicted nucleotidyltransferase
1312	DNA methylase, putative	3	97.22	Possible DNA methylase				92	97.22	Possible DNA methylase
1313	DNA methylase, putative	3	100	Possible DNA methylase	1240	100	Possible DNA methylase	92	100	Possible DNA methylase
1314	DNA methylase, putative	587	99.65	Possible DNA methylase	1240	98.92	Possible DNA methylase	91	98.94	Possible DNA methylase
1315	ComEC/Rec2-related protein	588	99.73	DNA internalization competence protein, ComEC/Rec2 family	1241	99.73	DNA internalization competence protein, ComEC/Rec2 family	90	99.6	DNA internalization competence protein, ComEC/Rec2 family
1316	hypothetical protein	589	100	hypothetical protein	1242	100	hypothetical protein	89	100	hypothetical protein
1317	Leader peptidase (Prepilin peptidase) (EC 3.4.23.43) / N-methyltransferase (EC 2.1.1.-)	590	100	Leader peptidase (Prepilin peptidase) (EC 3.4.23.43) / N-methyltransferase (EC 2.1.1.-)	1243	100	Leader peptidase (Prepilin peptidase) (EC 3.4.23.43) / N-methyltransferase (EC 2.1.1.-)	88	100	Leader peptidase (Prepilin peptidase) (EC 3.4.23.43) / N-methyltransferase (EC 2.1.1.-)
1318	Protoporphyrin IX Mg-chelatase subunit H (EC 6.6.1.1)	591	99.77	Protoporphyrin IX Mg-chelatase subunit H (EC 6.6.1.1)	1244	99.47	Protoporphyrin IX Mg-chelatase subunit H (EC 6.6.1.1)	87	99.77	Protoporphyrin IX Mg-chelatase subunit H (EC 6.6.1.1)
1319	ISSoc6, orfB transposase	592	98.59	ISSoc6, orfB transposase	303	85.33	2-amino-4-hydroxy-6-hydroxymethyldihydropteridine pyrophosphokinase (EC 2.7.6.3)	968	85.33	2-amino-4-hydroxy-6-hydroxymethyldihydropteridine pyrophosphokinase (EC 2.7.6.3)
1320	hypothetical protein
1321	ATP-dependent DNA helicase UvrD/PcrA	593	100	ATP-dependent DNA helicase UvrD/PcrA	1246	99.11	ATP-dependent DNA helicase UvrD/PcrA	86	99.49	ATP-dependent DNA helicase UvrD/PcrA
1322	hypothetical protein	594	100	FIG01157543: hypothetical protein	1247	96.2	FIG01157543: hypothetical protein	85	92.93	FIG01157543: hypothetical protein
1323	hypothetical protein	595	100	FIG01154275: hypothetical protein	1248	92.06	FIG01154275: hypothetical protein	84	92.06	FIG01154275: hypothetical protein
1324	Diaminopimelate epimerase (EC 5.1.1.7)	596	99.65	Diaminopimelate epimerase (EC 5.1.1.7)	1249	96.48	Diaminopimelate epimerase (EC 5.1.1.7)	83	97.89	Diaminopimelate epimerase (EC 5.1.1.7)	Cyanobacteria.12
1325	Photosystem II protein PsbN	597	100	Photosystem II protein PsbN	1250	100	Photosystem II protein PsbN	82	100	Photosystem II protein PsbN
1326	Photosystem II 10 kDa phosphoprotein (PsbH)	598	100	Photosystem II 10 kDa phosphoprotein (PsbH)	1251	100	Photosystem II 10 kDa phosphoprotein (PsbH)	81	100	Photosystem II 10 kDa phosphoprotein (PsbH)
1327	Glutamate N-acetyltransferase (EC 2.3.1.35) / N-acetylglutamate synthase (EC 2.3.1.1)	599	100	Glutamate N-acetyltransferase (EC 2.3.1.35) / N-acetylglutamate synthase (EC 2.3.1.1)	1252	99.75	Glutamate N-acetyltransferase (EC 2.3.1.35) / N-acetylglutamate synthase (EC 2.3.1.1)	80	99.74	Glutamate N-acetyltransferase (EC 2.3.1.35) / N-acetylglutamate synthase (EC 2.3.1.1)	Cyanobacteria.74
					1253		hypothetical protein
1328	ABC transporter related				1254	99.63	ABC-type nitrate/sulfonate/bicarbonate transport system, ATPase component	79	99.63	ABC-type nitrate/sulfonate/bicarbonate transport system, ATPase component
		600		hypothetical protein
		601		ABC transporter, ATP-binding protein
1329	Hydroxymethylpyrimidine ABC transporter, transmembrane component	602	99.7	Hydroxymethylpyrimidine ABC transporter, transmembrane component	1255	100	Hydroxymethylpyrimidine ABC transporter, transmembrane component	78	100	Hydroxymethylpyrimidine ABC transporter, transmembrane component
1330	transcriptional regulator, Crp/Fnr family	603	100	transcriptional regulator, Crp/Fnr family	1256	100	transcriptional regulator, Crp/Fnr family	77	100	transcriptional regulator, Crp/Fnr family
1331	hypothetical protein	604	99.63	FIG01155884: hypothetical protein	1257	100	hypothetical protein	76	100	hypothetical protein
1332	hypothetical protein	605	99	hypothetical protein	1258	100	hypothetical protein	75	100	hypothetical protein
1333	Bifunctional protein: zinc-containing alcohol dehydrogenase; quinone oxidoreductase ( NADPH:quinone reductase) (EC 1.1.1.-); Similar to arginate lyase	606	100	Bifunctional protein: zinc-containing alcohol dehydrogenase; quinone oxidoreductase ( NADPH:quinone reductase) (EC 1.1.1.-); Similar to arginate lyase	1259	100	Bifunctional protein: zinc-containing alcohol dehydrogenase; quinone oxidoreductase ( NADPH:quinone reductase) (EC 1.1.1.-); Similar to arginate lyase	74	100	Bifunctional protein: zinc-containing alcohol dehydrogenase; quinone oxidoreductase ( NADPH:quinone reductase) (EC 1.1.1.-); Similar to arginate lyase
1334	hypothetical protein	607	100	hypothetical protein	1260	100	hypothetical protein	73	100	hypothetical protein
1335	conserved hypothetical protein	608	99.56	FIG01152197: hypothetical protein	1261	100	FIG01152197: hypothetical protein	72	100	FIG01152197: hypothetical protein
1336	Phycobilisome core component	609	100	Allophycocyanin beta chain	1262	100	Allophycocyanin beta chain	71	100	Allophycocyanin beta chain
1337	tRNA pseudouridine synthase B (EC 4.2.1.70)	610	99.67	tRNA pseudouridine synthase B (EC 4.2.1.70)	1263	100	tRNA pseudouridine synthase B (EC 4.2.1.70)	70	100	tRNA pseudouridine synthase B (EC 4.2.1.70)	Cyanobacteria.153
1338	Permease of the drug/metabolite transporter (DMT) superfamily	611	99.7	Permease of the drug/metabolite transporter (DMT) superfamily	1264	100	Permease of the drug/metabolite transporter (DMT) superfamily	69	99.7	Permease of the drug/metabolite transporter (DMT) superfamily	Cyanobacteria.547
1339	Tryptophanyl-tRNA synthetase (EC 6.1.1.2) ## proteobacterial type	612	100	Tryptophanyl-tRNA synthetase (EC 6.1.1.2)	1265	100	Tryptophanyl-tRNA synthetase (EC 6.1.1.2)	68	100	Tryptophanyl-tRNA synthetase (EC 6.1.1.2)	Cyanobacteria.274
1340	hypothetical protein	613	100	FIG01152970: hypothetical protein	1266	99.01	FIG01152970: hypothetical protein	67	99.01	FIG01152970: hypothetical protein
1341	photosystem I assembly related protein Ycf3	614	100	photosystem I assembly related protein Ycf3	1267	100	photosystem I assembly related protein Ycf3	66	100	photosystem I assembly related protein Ycf3	Cyanobacteria.115
1342	Aspartyl-tRNA(Asn) amidotransferase subunit C (EC 6.3.5.6) @ Glutamyl-tRNA(Gln) amidotransferase subunit C (EC 6.3.5.7)	615	100	Aspartyl-tRNA(Asn) amidotransferase subunit C (EC 6.3.5.6) @ Glutamyl-tRNA(Gln) amidotransferase subunit C (EC 6.3.5.7)				65	100	Aspartyl-tRNA(Asn) amidotransferase subunit C (EC 6.3.5.6) @ Glutamyl-tRNA(Gln) amidotransferase subunit C (EC 6.3.5.7)	Cyanobacteria.137
								64		Monoamine oxidase (1.4.3.4)
1343	Monoamine oxidase (1.4.3.4)	616	100	Monoamine oxidase (1.4.3.4)	1268	93.08	Monoamine oxidase (1.4.3.4)	63	92.9	Monoamine oxidase (1.4.3.4)
1344	hypothetical protein	617	100	hypothetical protein
		618		hypothetical protein
1345	hypothetical protein	619	100	hypothetical protein
1346	hypothetical protein
1347	two-component sensor histidine kinase	621	100	sensory box histidine kinase	1269	97.85	sensory box histidine kinase	62	97.84	sensory box histidine kinase
1348	hypothetical protein	622	100	hypothetical protein	1270	99.1	hypothetical protein	61	100	hypothetical protein
1349	hypothetical protein	709	100	FIG01154666: hypothetical protein	1271	95.65	FIG01154666: hypothetical protein	60	97.83	FIG01154666: hypothetical protein
1350	Dihydrofolate synthase (EC 6.3.2.12) / Folylpolyglutamate synthase (EC 6.3.2.17)	710	98.36	Dihydrofolate synthase (EC 6.3.2.12) / Folylpolyglutamate synthase (EC 6.3.2.17)	1272	100	Dihydrofolate synthase (EC 6.3.2.12) / Folylpolyglutamate synthase (EC 6.3.2.17)	59	100	Dihydrofolate synthase (EC 6.3.2.12) / Folylpolyglutamate synthase (EC 6.3.2.17)
1351	D-3-phosphoglycerate dehydrogenase (EC 1.1.1.95)	711	99.43	D-3-phosphoglycerate dehydrogenase (EC 1.1.1.95)	1273	99.62	D-3-phosphoglycerate dehydrogenase (EC 1.1.1.95)	58	99.81	D-3-phosphoglycerate dehydrogenase (EC 1.1.1.95)
1352	hypothetical protein	712	100	FIG01150761: hypothetical protein	1274	100	FIG01150761: hypothetical protein	57	100	FIG01150761: hypothetical protein
1353	transposase, IS605 OrfB family	592	82.67	ISSoc6, orfB transposase	303	81.91	2-amino-4-hydroxy-6-hydroxymethyldihydropteridine pyrophosphokinase (EC 2.7.6.3)	968	81.91	2-amino-4-hydroxy-6-hydroxymethyldihydropteridine pyrophosphokinase (EC 2.7.6.3)
1354	ISSoc4, transposase orfA				2077	100	Mobile element protein	1358	100	Mobile element protein
1355	ISSoc4, transposase orfB
1356	ISSoc5, transposase	714	98.18	ISSoc5, transposase	1275	100	ISSoc5, transposase	56	100	ISSoc5, transposase
1357	Phosphoribosylformylglycinamidine synthase, synthetase subunit (EC 6.3.5.3)	715	98.56	Phosphoribosylformylglycinamidine synthase, synthetase subunit (EC 6.3.5.3)	1276	98.56	Phosphoribosylformylglycinamidine synthase, synthetase subunit (EC 6.3.5.3)	55	98.69	Phosphoribosylformylglycinamidine synthase, synthetase subunit (EC 6.3.5.3)
1358	Thioredoxin reductase (EC 1.8.1.9)	716	99.79	Thioredoxin reductase (EC 1.8.1.9)	1277	99.79	Thioredoxin reductase (EC 1.8.1.9)	54	100	Thioredoxin reductase (EC 1.8.1.9)
1359	Glutamine synthetase type I (EC 6.3.1.2)	717	98.92	Glutamine synthetase type I (EC 6.3.1.2)	1278	97.63	Glutamine synthetase type I (EC 6.3.1.2)	53	97.41	Glutamine synthetase type I (EC 6.3.1.2)
1360	hypothetical protein	718	77.23	hypothetical protein	1279	58.82	hypothetical protein	52	68.44	hypothetical protein
1361	Short-chain dehydrogenase/reductase SDR( EC:1.1.1.100 )	719	100	putative oxidoreductase	1280	91.78	oxidoreductase, short chain dehydrogenase/reductase family	51	98.63	oxidoreductase, short chain dehydrogenase/reductase family
1362	hypothetical protein	720	100	hypothetical protein	1281	100	hypothetical protein		0
1363	Na+/H+ antiporter	721	100	Na+/H+ antiporter	1282	99.7	Na+/H+ antiporter	50	100	Na+/H+ antiporter
1364	hypothetical protein	722	99.39	hypothetical protein	1283	100	hypothetical protein	49	99.39	hypothetical protein
1365	Recombination protein RecR	723	100	Recombination protein RecR	1284	100	Recombination protein RecR	48	100	Recombination protein RecR	Cyanobacteria.364
1366	hypothetical protein	724	100	hypothetical protein	1285	100	hypothetical protein	47	100	hypothetical protein
1367	SN-glycerol-3-phosphate transport system permease protein ugpE (TC 3.A.1.1.3)	725	99.66	Glycerol-3-phosphate ABC transporter, permease protein UgpE (TC 3.A.1.1.3)	1286	99.66	Glycerol-3-phosphate ABC transporter, permease protein UgpE (TC 3.A.1.1.3)	46	99.66	Glycerol-3-phosphate ABC transporter, permease protein UgpE (TC 3.A.1.1.3)
1368	3-polyprenyl-4-hydroxybenzoate carboxy-lyase (EC 4.1.1.-)	726	100	3-polyprenyl-4-hydroxybenzoate carboxy-lyase (EC 4.1.1.-)	1287	99.8	3-polyprenyl-4-hydroxybenzoate carboxy-lyase (EC 4.1.1.-)	45	99.8	3-polyprenyl-4-hydroxybenzoate carboxy-lyase (EC 4.1.1.-)
1369	citrate transporter	727	100	Arsenic efflux pump protein	1288	100	Arsenic efflux pump protein	44	99.5	Arsenic efflux pump protein
1370	hypothetical protein	728	100	hypothetical protein	1289	100	hypothetical protein	43	100	hypothetical protein
1371	ISSoc2, transposase	729	99.32	Nitrate ABC transporter, permease protein
		730		hypothetical protein
1372	hypothetical protein	731	100	hypothetical protein	1290	100	hypothetical protein	42	100	hypothetical protein
1373	hypothetical protein	732	100	hypothetical protein
1374	hypothetical protein	733	100	FIG01156736: hypothetical protein	1291	100	FIG01156736: hypothetical protein	41	100	FIG01156736: hypothetical protein
1375	hypothetical protein	734	97.44	hypothetical protein	1292	97.44	hypothetical protein	40	97.44	hypothetical protein
1376	hypothetical protein	735	100	hypothetical protein	1293	100	hypothetical protein
		736		hypothetical protein				39		hypothetical protein
1377	DnaJ domain protein	737	100	DnaJ domain protein	1295	99.57	DnaJ domain protein	38	99.57	DnaJ domain protein
1378	hypothetical protein	738	100	FIG01156990: hypothetical protein	1296	99.56	FIG01156990: hypothetical protein	37	99.11	FIG01156990: hypothetical protein	Cyanobacteria.561
1379	hypothetical protein	739	99.4	FIG01155314: hypothetical protein	1297	99.4	FIG01155314: hypothetical protein	36	100	FIG01155314: hypothetical protein
1380	Zinc uptake regulation protein ZUR	740	99.33	Zinc uptake regulation protein ZUR	1298	100	Zinc uptake regulation protein ZUR	35	99.33	Zinc uptake regulation protein ZUR
1381	hypothetical protein	741	100	FIG020308: hypothetical protein	1299	100	FIG020308: hypothetical protein	34	100	FIG020308: hypothetical protein	Cyanobacteria.284
1382	Nicotinate-nucleotide--dimethylbenzimidazole phosphoribosyltransferase (EC 2.4.2.21)	742	99.17	Nicotinate-nucleotide--dimethylbenzimidazole phosphoribosyltransferase (EC 2.4.2.21)	1300	99.72	Nicotinate-nucleotide--dimethylbenzimidazole phosphoribosyltransferase (EC 2.4.2.21)	33	99.45	Nicotinate-nucleotide--dimethylbenzimidazole phosphoribosyltransferase (EC 2.4.2.21)	Cyanobacteria.101
1383	ATP-dependent Clp protease adaptor protein ClpS										Cyanobacteria.253
1384	cell division protein	743	96.28	hypothetical protein	1301	96.96	putative chromosome segregation ATPase	32	96.79	hypothetical protein
		744		hypothetical protein				31		hypothetical protein
1385	hypothetical protein	745	97.71	FIG01155232: hypothetical protein	1302	97.71	FIG01155232: hypothetical protein	30	97.71	FIG01155232: hypothetical protein
1386	5-amino-6-(5-phosphoribosylamino)uracil reductase (EC 1.1.1.193)	746	100	5-amino-6-(5-phosphoribosylamino)uracil reductase (EC 1.1.1.193)	1303	99.54	5-amino-6-(5-phosphoribosylamino)uracil reductase (EC 1.1.1.193)	29	99.54	5-amino-6-(5-phosphoribosylamino)uracil reductase (EC 1.1.1.193)
1387	hypothetical protein	747	100	hypothetical protein	1304	100	hypothetical protein	28	100	hypothetical protein
1388	hypothetical protein	748	100	FIG01151570: hypothetical protein	1305	100	FIG01151570: hypothetical protein	27	100	FIG01151570: hypothetical protein
1389	TPR repeat	749	99.83	TPR repeat	1306	100	TPR repeat	26	100	TPR repeat
1390	two-component response regulator	750	100	Two-component response regulator	1307	100	Two-component response regulator	25	100	Two-component response regulator
1391	DNA recombination and repair protein RecO	751	99.67	DNA recombination and repair protein RecO	1308	100	DNA recombination and repair protein RecO	24	100	DNA recombination and repair protein RecO	Cyanobacteria.596
1392	Deoxyribose-phosphate aldolase (EC 4.1.2.4)	752	99.14	Deoxyribose-phosphate aldolase (EC 4.1.2.4)	1309	98.71	Deoxyribose-phosphate aldolase (EC 4.1.2.4)	23	99.57	Deoxyribose-phosphate aldolase (EC 4.1.2.4)	Cyanobacteria.589
1393	hypothetical protein	753	100	FIG01152863: hypothetical protein	1310	100	FIG01152863: hypothetical protein	2757	100	FIG01152863: hypothetical protein
1394	hypothetical protein	754	100	FIG01152774: hypothetical protein	1311	99.43	FIG01152774: hypothetical protein	2756	100	FIG01152774: hypothetical protein
1395	Methionyl-tRNA synthetase (EC 6.1.1.10)	755	99.22	Methionyl-tRNA synthetase (EC 6.1.1.10)	1312	100	Methionyl-tRNA synthetase (EC 6.1.1.10)	2755	100	Methionyl-tRNA synthetase (EC 6.1.1.10)
1396	hypothetical protein	756	99.52	FIG01152073: hypothetical protein	1313	99.52	FIG01152073: hypothetical protein	2754	99.84	FIG01152073: hypothetical protein
1397	hypothetical protein	757	100	FIG01151057: hypothetical protein	1314	100	FIG01151057: hypothetical protein	2753	100	FIG01151057: hypothetical protein
1398	ATPase with chaperone activity, ATP-binding domain, diverged	758	99.76	FIG01155300: hypothetical protein	1315	100	FIG01155300: hypothetical protein	2752	100	FIG01155300: hypothetical protein
1399	hypothetical protein	759	100	FIG01151314: hypothetical protein	1316	99.05	FIG01151314: hypothetical protein	2751	100	FIG01151314: hypothetical protein	Cyanobacteria.594
1400	Cytochrome b6-f complex iron-sulfur subunit PetC1 (Rieske iron sulfur protein EC 1.10.99.1)	760	100	Cytochrome b6-f complex iron-sulfur subunit PetC1 (Rieske iron sulfur protein EC 1.10.99.1)	1317	100	Cytochrome b6-f complex iron-sulfur subunit PetC1 (Rieske iron sulfur protein EC 1.10.99.1)	2750	100	Cytochrome b6-f complex iron-sulfur subunit PetC1 (Rieske iron sulfur protein EC 1.10.99.1)
1401	Cytochrome b6-f complex subunit, apocytochrome f	761	98.78	Cytochrome b6-f complex subunit, apocytochrome f	1318	100	Cytochrome b6-f complex subunit, apocytochrome f	2749	99.69	Cytochrome b6-f complex subunit, apocytochrome f	Cyanobacteria.309
1402	phenazine biosynthesis protein, PhzF family	762	100	Phenazine biosynthesis protein PhzF like	1319	100	Phenazine biosynthesis protein PhzF like	2748	100	Phenazine biosynthesis protein PhzF like
1403	Heat shock protein 60 family co-chaperone GroES	763	98.84	Heat shock protein 60 family co-chaperone GroES	1320	98.84	Heat shock protein 60 family co-chaperone GroES	2747	97.67	Heat shock protein 60 family co-chaperone GroES
1404	Heat shock protein 60 family chaperone GroEL	764	99.63	Heat shock protein 60 family chaperone GroEL	1321	99.82	Heat shock protein 60 family chaperone GroEL	2746	100	Heat shock protein 60 family chaperone GroEL
1405	hypothetical protein	765	100	FIG01155825: hypothetical protein	1322	100	FIG01155825: hypothetical protein	2745	99.27	FIG01155825: hypothetical protein
		766		FIG01155825: hypothetical protein
1406	IMP dehydrogenase subunit	767	96.12	Inosine-5&#39;-monophosphate dehydrogenase (EC 1.1.1.205)	1323	97.42	Inosine-5&#39;-monophosphate dehydrogenase (EC 1.1.1.205)	2744	95.35	Inosine-5&#39;-monophosphate dehydrogenase (EC 1.1.1.205)	Cyanobacteria.27
1407	putative S-layer protein	964	85.55	FIG01156634: hypothetical protein	1324	98.06	FIG01156634: hypothetical protein	2743	98.86	FIG01156634: hypothetical protein
1408	Carbohydrate-selective porin OprB	964	97.53	FIG01156634: hypothetical protein	1325	97.27	FIG01156634: hypothetical protein	2742	98.29	FIG01156634: hypothetical protein
1409	hypothetical protein	965	95.7	FIG01149390: hypothetical protein	1326	91.04	FIG01149390: hypothetical protein	2741	95.34	FIG01149390: hypothetical protein
1410	Sulfate permease	966	97.17	Sulfate permease	1327	93.13	Sulfate permease	2740	99.82	Sulfate permease
					1328		hypothetical protein
1411	DNA gyrase subunit A (EC 5.99.1.3)	967	97.56	DNA gyrase subunit A (EC 5.99.1.3)	1329	98.94	DNA gyrase subunit A (EC 5.99.1.3)	2739	99.89	DNA gyrase subunit A (EC 5.99.1.3)
1412	hypothetical protein	968	97.71	FIG01156737: hypothetical protein	1330	99.24	FIG01156737: hypothetical protein	2738	100	FIG01156737: hypothetical protein
1413	Glycerate kinase (EC 2.7.1.31)	969	100	Glycerate kinase (EC 2.7.1.31)	1331	100	Glycerate kinase (EC 2.7.1.31)	2737	99.76	Glycerate kinase (EC 2.7.1.31)
1414	Photosystem II 13 kDa protein Psb28 (PsbW)	970	100	Photosystem II 13 kDa protein Psb28 (PsbW)	1332	98.86	Photosystem II 13 kDa protein Psb28 (PsbW)	2736	98.86	Photosystem II 13 kDa protein Psb28 (PsbW)	Cyanobacteria.386
1415	Aspartyl-tRNA(Asn) amidotransferase subunit A (EC 6.3.5.6) @ Glutamyl-tRNA(Gln) amidotransferase subunit A (EC 6.3.5.7)	971	97.25	Aspartyl-tRNA(Asn) amidotransferase subunit A (EC 6.3.5.6) @ Glutamyl-tRNA(Gln) amidotransferase subunit A (EC 6.3.5.7)	1333	98.43	Aspartyl-tRNA(Asn) amidotransferase subunit A (EC 6.3.5.6) @ Glutamyl-tRNA(Gln) amidotransferase subunit A (EC 6.3.5.7)	2735	98.62	Aspartyl-tRNA(Asn) amidotransferase subunit A (EC 6.3.5.6) @ Glutamyl-tRNA(Gln) amidotransferase subunit A (EC 6.3.5.7)
		972		FIG01153193: hypothetical protein
1416	hypothetical protein	973	100	FIG01153193: hypothetical protein	1334	88.79	FIG01153193: hypothetical protein	2734	92.38	FIG01153193: hypothetical protein
1417	hypothetical protein	974	97.32	FIG01150872: hypothetical protein	1335	98.21	FIG01150872: hypothetical protein	2733	98.21	FIG01150872: hypothetical protein
1418	hypothetical protein	975	98.66	FIG01156738: hypothetical protein	1336	94.64	FIG01156738: hypothetical protein	2732	95.54	FIG01156738: hypothetical protein
1419	hypothetical protein	976	100	hypothetical protein	1337	100	hypothetical protein	2731	100	hypothetical protein
1420	soluble [2Fe-2S] ferredoxin	977	98.99	soluble [2Fe-2S] ferredoxin	1338	97.98	soluble [2Fe-2S] ferredoxin	2730	98.99	soluble [2Fe-2S] ferredoxin
					1339		hypothetical protein	2729		hypothetical protein
1421	hypothetical protein
1422	putative lipoprotein	978	88.29	putative lipoprotein
1423	putative lipoprotein
1424	hypothetical protein
1425	hypothetical protein
1426	Hep_Hag family protein	980	98.27	FIG01153410: hypothetical protein
1427	putative lipoprotein	981	97.65	putative lipoprotein
1428	Rhs element Vgr protein
1429	unknown	1182	96.71	peptidase, M8 (leishmanolysin) family( EC:3.4.24.- )
1430	hypothetical protein	1183	97.6	FIG01152769: hypothetical protein
		1184		hypothetical protein
1431	ISSoc2, transposase	1185	98.32	Nitrate ABC transporter, permease protein
								2727		TPR domain protein, putative component of TonB system
								2726		hypothetical protein
								2725		methyltransferase, FkbM family domain protein
								2526		ISSoc1, transposase
								2525		Maltose/maltodextrin transport ATP-binding protein MalK (EC 3.6.3.19); Multiple sugar ABC transporter, ATP-binding protein
1432	ATP-binding subunit of an ABC-type osmolyte transporter	1447	98.93	Maltose/maltodextrin transport ATP-binding protein MalK (EC 3.6.3.19); Multiple sugar ABC transporter, ATP-binding protein	1355	90.8	Maltose/maltodextrin transport ATP-binding protein MalK (EC 3.6.3.19); Multiple sugar ABC transporter, ATP-binding protein	5567	93.25	Maltose/maltodextrin transport ATP-binding protein MalK (EC 3.6.3.19); Multiple sugar ABC transporter, ATP-binding protein
					1356		ISSoc1, transposase
					1357		Maltose/maltodextrin transport ATP-binding protein MalK (EC 3.6.3.19); Multiple sugar ABC transporter, ATP-binding protein
1433	hypothetical protein	1448	100	hypothetical protein	1358	100	hypothetical protein	2524	100	hypothetical protein
1434	16.6 kDa small heat shock protein molecular chaperon	1449	97.95	small heat shock protein (HSP20) family protein	1359	92.47	small heat shock protein (HSP20) family protein	2523	91.78	small heat shock protein (HSP20) family protein
1435	hypothetical protein	1450	90.72	FIG01155624: hypothetical protein	1360	90.72	FIG01155624: hypothetical protein	2522	90.72	FIG01155624: hypothetical protein
1436	Aconitate hydratase 2 (EC 4.2.1.3)	1451	99.32	Aconitate hydratase 2 (EC 4.2.1.3)	1361	98.97	Aconitate hydratase 2 (EC 4.2.1.3)	2521	99.66	Aconitate hydratase 2 (EC 4.2.1.3)
1437	Peptide chain release factor 1	1452	100	Peptide chain release factor 1	1362	100	Peptide chain release factor 1	2520	100	Peptide chain release factor 1
1438	LSU ribosomal protein L31p	1453	100	LSU ribosomal protein L31p	1363	100	LSU ribosomal protein L31p	2519	98.63	LSU ribosomal protein L31p	Cyanobacteria.245
1439	SSU ribosomal protein S9p (S16e)	1454	100	SSU ribosomal protein S9p (S16e)	1364	100	SSU ribosomal protein S9p (S16e)	2518	100	SSU ribosomal protein S9p (S16e)	Cyanobacteria.263
1440	LSU ribosomal protein L13p (L13Ae)	1455	100	LSU ribosomal protein L13p (L13Ae)	1365	100	LSU ribosomal protein L13p (L13Ae)	2517	100	LSU ribosomal protein L13p (L13Ae)	Cyanobacteria.311
1441	tRNA pseudouridine synthase A (EC 4.2.1.70)	1456	100	tRNA pseudouridine synthase A (EC 4.2.1.70)	1366	100	tRNA pseudouridine synthase A (EC 4.2.1.70)	2516	100	tRNA pseudouridine synthase A (EC 4.2.1.70)	Cyanobacteria.100
1442	LSU ribosomal protein L17p	1457	100	LSU ribosomal protein L17p	1367	99.14	LSU ribosomal protein L17p	2515	100	LSU ribosomal protein L17p	Cyanobacteria.187
1443	DNA-directed RNA polymerase alpha subunit (EC 2.7.7.6)	1458	100	DNA-directed RNA polymerase alpha subunit (EC 2.7.7.6)	1368	100	DNA-directed RNA polymerase alpha subunit (EC 2.7.7.6)	2514	100	DNA-directed RNA polymerase alpha subunit (EC 2.7.7.6)	Cyanobacteria.195
1444	SSU ribosomal protein S11p (S14e)	1459	100	SSU ribosomal protein S11p (S14e)	1369	100	SSU ribosomal protein S11p (S14e)	2513	100	SSU ribosomal protein S11p (S14e)	Cyanobacteria.267
1445	SSU ribosomal protein S13p (S18e)	1460	100	SSU ribosomal protein S13p (S18e)	1370	100	SSU ribosomal protein S13p (S18e)	2512	100	SSU ribosomal protein S13p (S18e)	Cyanobacteria.295
1446	LSU ribosomal protein L36p	1461	100	LSU ribosomal protein L36p	1371	100	LSU ribosomal protein L36p	2511	100	LSU ribosomal protein L36p
1447	hypothetical protein	1462	100	FIG01150708: hypothetical protein	1372	99.39	FIG01150708: hypothetical protein	2510	99.54	FIG01150708: hypothetical protein
1448	hypothetical protein	1463	99.42	FIG01151406: hypothetical protein	1373	99.71	FIG01151406: hypothetical protein	2509	100	FIG01151406: hypothetical protein
		1464		hypothetical protein	1374		hypothetical protein
1449	glycosyl transferase family 39	1465	100	dolichyl-phosphate-mannose-protein mannosyltransferase( EC:2.4.1.109 )	1375	100	dolichyl-phosphate-mannose-protein mannosyltransferase( EC:2.4.1.109 )	2508	99.8	dolichyl-phosphate-mannose-protein mannosyltransferase( EC:2.4.1.109 )
1450	oxidoreductase, NAD-binding	1466	100	hypothetical protein	1376	100	hypothetical protein	2507	100	hypothetical protein	Cyanobacteria.373
1451	hypothetical protein	1467	99.43	Protein of unknown function DUF81	1377	99.72	Protein of unknown function DUF81	2506	100	Protein of unknown function DUF81
1452	Prephenate dehydratase (EC 4.2.1.51) # PheAIp/ACT domain	1468	98.66	Prephenate dehydratase (EC 4.2.1.51)	1378	99.22	Prephenate dehydratase (EC 4.2.1.51)	2505	100	Prephenate dehydratase (EC 4.2.1.51)	Cyanobacteria.496
1453	hypothetical protein	1469	84.68	competence protein	1379	99.1	competence protein	2504	100	competence protein
1454	Alanine racemase (EC 5.1.1.1)	1470	100	Alanine racemase (EC 5.1.1.1)	1380	99.53	Alanine racemase (EC 5.1.1.1)	2503	99.77	Alanine racemase (EC 5.1.1.1)	Cyanobacteria.305
1455	signal peptide peptidase SppA (protease IV)( EC:3.4.21.- )	1471	100	signal peptide peptidase SppA (protease IV)( EC:3.4.21.- )	1381	100	signal peptide peptidase SppA (protease IV)( EC:3.4.21.- )	2502	100	signal peptide peptidase SppA (protease IV)( EC:3.4.21.- )
1456	hypothetical protein	1472	100	hypothetical protein	1382	100	hypothetical protein	2501	96.63	hypothetical protein
1457	Helicase PriA essential for oriC/DnaA-independent DNA replication	1473	100	Helicase PriA essential for oriC/DnaA-independent DNA replication	1383	99.63	Helicase PriA essential for oriC/DnaA-independent DNA replication	2500	100	Helicase PriA essential for oriC/DnaA-independent DNA replication	Cyanobacteria.41
1458	Isocitrate dehydrogenase [NAD] (EC 1.1.1.41)	1474	99.46	Isocitrate dehydrogenase [NAD] (EC 1.1.1.41)	1384	99.73	Isocitrate dehydrogenase [NAD] (EC 1.1.1.41)	2499	99.73	Isocitrate dehydrogenase [NAD] (EC 1.1.1.41)
1459	D-isomer specific 2-hydroxyacid dehydrogenase	1475	99.28	D-3-phosphoglycerate dehydrogenase (EC 1.1.1.95)	1385	100	D-3-phosphoglycerate dehydrogenase (EC 1.1.1.95)	2498	99.64	D-3-phosphoglycerate dehydrogenase (EC 1.1.1.95)
1460	hypothetical protein	1476	100	hypothetical protein	1386	100	hypothetical protein	2497	100	hypothetical protein
1461	hypothetical protein	1477	99.76	FIG00563303: hypothetical protein	1387	100	FIG00563303: hypothetical protein	2496	100	FIG00563303: hypothetical protein
1462	ISSoc2, transposase	2752	99.32	Nitrate ABC transporter, permease protein
1463	hypothetical protein	1478	100	hypothetical protein	1388	100	hypothetical protein
1464	cob(I)alamin adenosyltransferase	1479	99.54	cob(I)alamin adenosyltransferase	1389	99.54	cob(I)alamin adenosyltransferase	2494	99.54	cob(I)alamin adenosyltransferase
1465	Deoxycytidine triphosphate deaminase (EC 3.5.4.13)	1480	99.49	Deoxycytidine triphosphate deaminase (EC 3.5.4.13)	1390	100	Deoxycytidine triphosphate deaminase (EC 3.5.4.13)	2493	100	Deoxycytidine triphosphate deaminase (EC 3.5.4.13)
1466	S-adenosylmethionine:tRNA ribosyltransferase-isomerase (EC 5.-.-.-)	1481	100	S-adenosylmethionine:tRNA ribosyltransferase-isomerase (EC 5.-.-.-)	1391	99.5	S-adenosylmethionine:tRNA ribosyltransferase-isomerase (EC 5.-.-.-)	2492	99.5	S-adenosylmethionine:tRNA ribosyltransferase-isomerase (EC 5.-.-.-)	Cyanobacteria.104
1467	Beta-phosphoglucomutase (EC 5.4.2.6)	1482	100	Beta-phosphoglucomutase (EC 5.4.2.6)	1392	100	Beta-phosphoglucomutase (EC 5.4.2.6)	2491	100	Beta-phosphoglucomutase (EC 5.4.2.6)
1468	hypothetical protein	1483	98.19	FIG01157866: hypothetical protein	1393	97.53	FIG01157866: hypothetical protein	2490	98.15	FIG01157866: hypothetical protein
1469	hypothetical protein	1484	100	hypothetical protein	1411	100	hypothetical protein	2270	88.82	hypothetical protein
1470	CTP synthase (EC 6.3.4.2)	1485	99.63	CTP synthase (EC 6.3.4.2)	1412	99.82	CTP synthase (EC 6.3.4.2)	2269	99.45	CTP synthase (EC 6.3.4.2)	Cyanobacteria.212
1471	hypothetical protein	1486	97.83	FIG01150944: hypothetical protein	1413	100	FIG01150944: hypothetical protein	2268	100	FIG01150944: hypothetical protein
1472	hypothetical protein	1487	100	FIG01154614: hypothetical protein	1414	100	FIG01154614: hypothetical protein	2267	100	FIG01154614: hypothetical protein
1473	peptidylprolyl cis-trans isomerase, cyclophilin-type( EC:5.2.1.8 )	1488	100	Peptidyl-prolyl cis-trans isomerase (EC 5.2.1.8)	1415	100	Peptidyl-prolyl cis-trans isomerase (EC 5.2.1.8)	2266	100	Peptidyl-prolyl cis-trans isomerase (EC 5.2.1.8)
1474	HAD hydrolase-like protein/gas vesicle protein K	1489	99.76	HAD hydrolase-like protein/gas vesicle protein K	1416	99.76	HAD hydrolase-like protein/gas vesicle protein K	2265	100	HAD hydrolase-like protein/gas vesicle protein K	Cyanobacteria.378
1475	NADH dehydrogenase subunit 2	1490	99.62	NADH dehydrogenase subunit 2	1417	99.81	NADH dehydrogenase subunit 2	2264	99.81	NADH dehydrogenase subunit 2	Cyanobacteria.420
1476	photosystem I assembly related protein Ycf4	1491	99.47	photosystem I assembly related protein Ycf4	1418	99.47	photosystem I assembly related protein Ycf4	2263	99.47	photosystem I assembly related protein Ycf4	Cyanobacteria.324
1477	S-layer domain protein	1492	99.4	S-layer domain protein	1419	99.4	S-layer domain protein	2262	99.11	S-layer domain protein
1478	hypothetical protein	1493	100	FIG01151894: hypothetical protein	1420	100	FIG01151894: hypothetical protein	2261	100	FIG01151894: hypothetical protein
1479	hypothetical protein	1494	100	FIG01157833: hypothetical protein	1421	100	FIG01157833: hypothetical protein	2260	99.51	FIG01157833: hypothetical protein
1480	hypothetical protein	1495	100	FIG01151618: hypothetical protein	1422	99.46	FIG01151618: hypothetical protein	2259	100	FIG01151618: hypothetical protein
1481	RNA polymerase sigma-70 factor	1496	100	RNA polymerase sigma-70 factor	1423	100	RNA polymerase sigma-70 factor	2258	100	RNA polymerase sigma-70 factor
1482	transcriptional regulator, Crp/Fnr family	1497	91.28	transcriptional regulator, Crp/Fnr family	1424	91.28	transcriptional regulator, Crp/Fnr family	2257	91.28	transcriptional regulator, Crp/Fnr family
1483	protein of unknown function DUF427	1498	100	protein of unknown function DUF427	1425	100	protein of unknown function DUF427	2256	100	protein of unknown function DUF427
1484	DnaJ domain protein	1499	99.85	FIG01155556: hypothetical protein	1426	99.7	FIG01155556: hypothetical protein	2255	99.85	FIG01155556: hypothetical protein	Cyanobacteria.597
	putative cobalt transport protein										Cyanobacteria.449
1485	hypothetical protein	1500	99.69	FIG01156177: hypothetical protein	1427	99.79	FIG01156177: hypothetical protein	2254	99.79	FIG01156177: hypothetical protein
1486	putative FMN reductase	1501	100	FMN reductase (EC 1.5.1.29)	1428	100	FMN reductase (EC 1.5.1.29)	2253	100	FMN reductase (EC 1.5.1.29)
1487	membrane protein/conserved domain protein	1502	100	hypothetical protein	1429	100	hypothetical protein	2252	99.87	membrane protein/conserved domain protein
1488	hypothetical protein	1503	99.37	hypothetical protein	1430	99.37	hypothetical protein	2251	100	hypothetical protein
1489	hypothetical protein	1504	100	hypothetical protein	1431	100	hypothetical protein
1490	Fructose-bisphosphate aldolase class II (EC 4.1.2.13)	1505	100	Fructose-bisphosphate aldolase class II (EC 4.1.2.13)	1432	100	Fructose-bisphosphate aldolase class II (EC 4.1.2.13)	2250	100	Fructose-bisphosphate aldolase class II (EC 4.1.2.13)
1491	hypothetical protein	1506	98.28	hypothetical protein	1433	100	hypothetical protein	2249	100	hypothetical protein
1492	hypothetical protein	1507	100	hypothetical protein	1434	100	hypothetical protein	2248	100	hypothetical protein
1493	Iron-sulfur cluster assembly scaffold protein IscU	1508	100	Putative iron-sulfur cluster assembly scaffold protein for SUF system, SufE2	1435	100	Putative iron-sulfur cluster assembly scaffold protein for SUF system, SufE2	2247	100	Putative iron-sulfur cluster assembly scaffold protein for SUF system, SufE2
1494	Cobalt-precorrin-4 C11-methyltransferase (EC 2.1.1.133)	1509	100	Cobalt-precorrin-4 C11-methyltransferase (EC 2.1.1.133)	1436	99.62	Cobalt-precorrin-4 C11-methyltransferase (EC 2.1.1.133)	2246	99.24	Cobalt-precorrin-4 C11-methyltransferase (EC 2.1.1.133)	Cyanobacteria.438
1495	hypothetical protein	1510	100	hypothetical protein	1437	100	hypothetical protein	2245	99.41	hypothetical protein
1496	MATE efflux family protein	1511	100	Multi antimicrobial extrusion protein (Na(+)/drug antiporter), MATE family of MDR efflux pumps	1438	99.67	Multi antimicrobial extrusion protein (Na(+)/drug antiporter), MATE family of MDR efflux pumps	2244	100	Multi antimicrobial extrusion protein (Na(+)/drug antiporter), MATE family of MDR efflux pumps
1497	2-C-methyl-D-erythritol 4-phosphate cytidylyltransferase (EC 2.7.7.60)	1512	99.61	2-C-methyl-D-erythritol 4-phosphate cytidylyltransferase (EC 2.7.7.60)	1439	94.63	2-C-methyl-D-erythritol 4-phosphate cytidylyltransferase (EC 2.7.7.60)	2243	94.63	2-C-methyl-D-erythritol 4-phosphate cytidylyltransferase (EC 2.7.7.60)	Cyanobacteria.388
					1440		Ammonium transporter	2242		Ammonium transporter
1498	Ammonium transporter	1513	100	Ammonium transporter	1441	93.97	Ammonium transporter	2241	93.97	Ammonium transporter
1499	Nitrogen regulatory protein P-II	1514	100	Nitrogen regulatory protein P-II	1442	99.11	Nitrogen regulatory protein P-II	2240	100	Nitrogen regulatory protein P-II
1500	O-antigen polymerase	1515	100	hypothetical protein	1443	97.03	putative inorganic carbon transporter/0-antigen polymerase (ICT/OAP) family protein	2239	98.73	putative inorganic carbon transporter/0-antigen polymerase (ICT/OAP) family protein
1501	hypothetical protein	1516	100	FIG01151520: hypothetical protein	1444	100	FIG01151520: hypothetical protein	2238	100	FIG01151520: hypothetical protein
1502	DNA polymerase III, delta subunit( EC:2.7.7.7 )	1517	100	DNA polymerase III delta subunit (EC 2.7.7.7)	1445	100	DNA polymerase III delta subunit (EC 2.7.7.7)	2237	100	DNA polymerase III delta subunit (EC 2.7.7.7)
1503	Cytochrome c oxidase polypeptide III (EC 1.9.3.1)	1518	100	Cytochrome c oxidase polypeptide III (EC 1.9.3.1)	1446	100	Cytochrome c oxidase polypeptide III (EC 1.9.3.1)	2236	100	Cytochrome c oxidase polypeptide III (EC 1.9.3.1)
1504	Cytochrome c oxidase polypeptide I (EC 1.9.3.1)	1519	100	Cytochrome c oxidase polypeptide I (EC 1.9.3.1)	1447	95.08	Cytochrome c oxidase polypeptide I (EC 1.9.3.1)	2235	94.9	Cytochrome c oxidase polypeptide I (EC 1.9.3.1)
1505	Cytochrome c oxidase polypeptide II (EC 1.9.3.1)	1520	99.7	Cytochrome c oxidase polypeptide II (EC 1.9.3.1)	1448	81.27	Cytochrome c oxidase polypeptide II (EC 1.9.3.1)	2234	81.27	Cytochrome c oxidase polypeptide II (EC 1.9.3.1)
		1521		hypothetical protein
1506	Heme A synthase, cytochrome oxidase biogenesis protein Cox15-CtaA	1522	100	Heme A synthase, cytochrome oxidase biogenesis protein Cox15-CtaA	1449	100	Heme A synthase, cytochrome oxidase biogenesis protein Cox15-CtaA	2233	99.68	Heme A synthase, cytochrome oxidase biogenesis protein Cox15-CtaA	Cyanobacteria.235
1507	Heme O synthase, protoheme IX farnesyltransferase (EC 2.5.1.-) COX10-CtaB	1523	100	Heme O synthase, protoheme IX farnesyltransferase (EC 2.5.1.-) COX10-CtaB	1450	98.79	Heme O synthase, protoheme IX farnesyltransferase (EC 2.5.1.-) COX10-CtaB	2232	99.71	Heme O synthase, protoheme IX farnesyltransferase (EC 2.5.1.-) COX10-CtaB	Cyanobacteria.351
1508	outer membrane efflux family protein	1524	99.79	outer membrane efflux family protein	1451	99.58	outer membrane efflux family protein	2231	100	outer membrane efflux protein
1509	SSU ribosomal protein S4p (S9e)	1525	100	SSU ribosomal protein S4p (S9e)	1452	100	SSU ribosomal protein S4p (S9e)	2230	100	SSU ribosomal protein S4p (S9e)	Cyanobacteria.111
1510	GDP-mannose 4,6 dehydratase (EC 4.2.1.47)	1526	100	GDP-mannose 4,6-dehydratase (EC 4.2.1.47)	1453	99.74	GDP-mannose 4,6-dehydratase (EC 4.2.1.47)	2229	99.74	GDP-mannose 4,6-dehydratase (EC 4.2.1.47)
1511	Nicotinate phosphoribosyltransferase (EC 2.4.2.11)	1527	100	Nicotinate phosphoribosyltransferase (EC 2.4.2.11)	1454	99.78	Nicotinate phosphoribosyltransferase (EC 2.4.2.11)	2228	100	Nicotinate phosphoribosyltransferase (EC 2.4.2.11)
1512	Nicotinamidase (EC 3.5.1.19)	1528	100	Nicotinamidase (EC 3.5.1.19)	1455	99.72	Nicotinamidase (EC 3.5.1.19)	2227	99.41	Nicotinamidase (EC 3.5.1.19)
1513	ATP phosphoribosyltransferase regulatory subunit (EC 2.4.2.17)				1456	99.52	ATP phosphoribosyltransferase regulatory subunit (EC 2.4.2.17)	2226	99.05	ATP phosphoribosyltransferase regulatory subunit (EC 2.4.2.17)
1514	DNA gyrase subunit B (EC 5.99.1.3)	1686	100	DNA gyrase subunit B (EC 5.99.1.3)	1457	100	DNA gyrase subunit B (EC 5.99.1.3)	2225	100	DNA gyrase subunit B (EC 5.99.1.3)	Cyanobacteria.315
1515	16S rRNA processing protein RimM	1687	99.46	16S rRNA processing protein RimM	1458	100	16S rRNA processing protein RimM	2224	100	16S rRNA processing protein RimM	Cyanobacteria.329
1516	Putative stomatin/prohibitin-family membrane protease subunit YbbK	1688	99.69	Putative stomatin/prohibitin-family membrane protease subunit YbbK	1459	99.69	Putative stomatin/prohibitin-family membrane protease subunit YbbK	2223	99.69	Putative stomatin/prohibitin-family membrane protease subunit YbbK
1517	Thioredoxin reductase (EC 1.8.1.9)	1689	99.7	Thioredoxin reductase (EC 1.8.1.9)	1460	99.39	Thioredoxin reductase (EC 1.8.1.9)	2222	100	Thioredoxin reductase (EC 1.8.1.9)
1518	polysaccharide deacetylase	1690	100	polysaccharide deacetylase family protein	1461	99.17	polysaccharide deacetylase family protein	2221	99.45	polysaccharide deacetylase family protein
1519	hypothetical protein	1691	99.51	FIG01155039: hypothetical protein	1462	99.51	FIG01155039: hypothetical protein	2220	99.51	FIG01155039: hypothetical protein
1520	peptidase M23B	1692	99.63	peptidase, M23B family( EC:3.4.24.- )	1463	87.45	peptidase, M23B family( EC:3.4.24.- )	2219	100	peptidase, M23B family( EC:3.4.24.- )
1521	hypothetical protein	1693	100	hypothetical protein
1522	C-1&#39;-hydroxylase CruF	1694	99.66	C-1&#39;-hydroxylase CruF	1464	98.3	C-1&#39;-hydroxylase CruF	2218	100	C-1&#39;-hydroxylase CruF
1523	Lipoprotein signal peptidase (EC 3.4.23.36)	1695	99.36	Lipoprotein signal peptidase (EC 3.4.23.36)	1465	99.36	Lipoprotein signal peptidase (EC 3.4.23.36)	2217	100	Lipoprotein signal peptidase (EC 3.4.23.36)	Cyanobacteria.440
		1696		hypothetical protein
1524	hypothetical protein	1697	100	hypothetical protein	1466	100	hypothetical protein	2216	100	hypothetical protein
1525	Adenylylsulfate kinase (EC 2.7.1.25)	1698	100	Adenylylsulfate kinase (EC 2.7.1.25)	1467	100	Adenylylsulfate kinase (EC 2.7.1.25)	2215	100	Adenylylsulfate kinase (EC 2.7.1.25)
1526	Acetylornithine aminotransferase (EC 2.6.1.11)	1699	99.26	Acetylornithine aminotransferase (EC 2.6.1.11)	1468	99.26	Acetylornithine aminotransferase (EC 2.6.1.11)	2214	99.75	Acetylornithine aminotransferase (EC 2.6.1.11)
1527	hypothetical protein	1700	100	hypothetical protein	1469	98.82	hypothetical protein	2213	98.82	hypothetical protein
1528	Creatininase	1701	100	Creatinine amidohydrolase (EC 3.5.2.10)	1470	100	Creatinine amidohydrolase (EC 3.5.2.10)	2212	100	Creatinine amidohydrolase (EC 3.5.2.10)
1529	hypothetical protein	1702	97.46	hypothetical protein	1471	98.92	hypothetical protein	2211	97.97	hypothetical protein
1530	hypothetical protein	1702	93.15	hypothetical protein	1471	97.85	hypothetical protein	2211	92.69	hypothetical protein
1531	transcriptional regulator, Crp/Fnr family	1703	100	transcriptional regulator, Crp/Fnr family	1472	100	transcriptional regulator, Crp/Fnr family	2210	99.52	transcriptional regulator, Crp/Fnr family
1532	ATP synthase epsilon chain (EC 3.6.3.14)	1704	100	ATP synthase epsilon chain (EC 3.6.3.14)	1473	100	ATP synthase epsilon chain (EC 3.6.3.14)	2209	100	ATP synthase epsilon chain (EC 3.6.3.14)	Cyanobacteria.268
1533	transcriptional regulator, MerR family	1705	99.4	Transcriptional regulator, MerR family	1474	99.4	Transcriptional regulator, MerR family	2208	99.4	Transcriptional regulator, MerR family
1534	Glucosamine--fructose-6-phosphate aminotransferase [isomerizing] (EC 2.6.1.16)	1706	98.05	Glucosamine--fructose-6-phosphate aminotransferase [isomerizing] (EC 2.6.1.16)	1475	94.96	Glucosamine--fructose-6-phosphate aminotransferase [isomerizing] (EC 2.6.1.16)	2207	95.45	Glucosamine--fructose-6-phosphate aminotransferase [isomerizing] (EC 2.6.1.16)	Cyanobacteria.9
					1476		hypothetical protein
					1477		ISSoc3, orfA transposase
1535	hypothetical protein	1707	93.22	FIG01156018: hypothetical protein	1478	80.47	FIG01156018: hypothetical protein	1955	80.47	FIG01156018: hypothetical protein
1536	ATP-binding protein of ABC transporter	1708	98.78	ATP-binding protein of ABC transporter	1479	99.18	ATP-binding protein of ABC transporter	1954	99.59	ATP-binding protein of ABC transporter
1537	membrane protein, TerC family	1709	99.61	membrane protein, TerC family	1480	99.61	membrane protein, TerC family	1953	99.61	membrane protein, TerC family
1538	Circadian phase modifier	1710	91.67	Circadian phase modifier	1481	89.39	Circadian phase modifier	1952	90.53	Circadian phase modifier	Cyanobacteria.407
1539	hypothetical protein	1711	97.98	FIG01152098: hypothetical protein	1482	97.64	FIG01152098: hypothetical protein	1951	97.64	FIG01152098: hypothetical protein
1540	Replicative DNA helicase (EC 3.6.1.-)	1712	99.33	Replicative DNA helicase (EC 3.6.1.-) @ intein-containing	1483	99.33	Replicative DNA helicase (EC 3.6.1.-) @ intein-containing	1950	99.83	Replicative DNA helicase (EC 3.6.1.-) @ intein-containing
1541	LSU ribosomal protein L9p	1713	98.69	LSU ribosomal protein L9p	1484	100	LSU ribosomal protein L9p	1949	100	LSU ribosomal protein L9p	Cyanobacteria.350
1542	Phosphate ABC transporter, periplasmic phosphate-binding protein PstS (TC 3.A.1.7.1)	1714	99.69	Phosphate ABC transporter, periplasmic phosphate-binding protein PstS (TC 3.A.1.7.1)	1485	97.57	Phosphate ABC transporter, periplasmic phosphate-binding protein PstS (TC 3.A.1.7.1)	1948	98.47	Phosphate ABC transporter, periplasmic phosphate-binding protein PstS (TC 3.A.1.7.1)
1543	Phosphate transport system permease protein pstC (TC 3.A.1.7.1)	1715	99.69	Phosphate transport system permease protein PstC (TC 3.A.1.7.1)	1486	98.45	Phosphate transport system permease protein PstC (TC 3.A.1.7.1)	1947	99.69	Phosphate transport system permease protein PstC (TC 3.A.1.7.1)
1544	phosphate ABC transporter, permease protein PtsA	1716	100	Phosphate transport system permease protein PstA (TC 3.A.1.7.1)	1487	97.97	Phosphate transport system permease protein PstA (TC 3.A.1.7.1)	1946	97.97	Phosphate transport system permease protein PstA (TC 3.A.1.7.1)
1545	Phosphate transport ATP-binding protein PstB (TC 3.A.1.7.1)	1717	100	Phosphate transport ATP-binding protein PstB (TC 3.A.1.7.1)	1488	98.84	Phosphate transport ATP-binding protein PstB (TC 3.A.1.7.1)	1945	99.22	Phosphate transport ATP-binding protein PstB (TC 3.A.1.7.1)
1546	RNA binding methyltransferase FtsJ like	1718	100	RNA binding methyltransferase FtsJ like	1489	97.82	RNA binding methyltransferase FtsJ like	1944	97.45	RNA binding methyltransferase FtsJ like	Cyanobacteria.328
1547	TPR-repeat protein, specific for cyanobacteria	1719	99.31	TPR domain protein	1490	100	hypothetical protein	1943	99.31	TPR domain protein	Cyanobacteria.488
1548	hypothetical protein	1720	100	FIG01149997: hypothetical protein	1491	100	FIG01149997: hypothetical protein	1942	100	FIG01149997: hypothetical protein
1549	Sulfate adenylyltransferase, dissimilatory-type (EC 2.7.7.4)	1721	100	Sulfate adenylyltransferase, dissimilatory-type (EC 2.7.7.4)	1492	99.24	Sulfate adenylyltransferase, dissimilatory-type (EC 2.7.7.4)	1941	99.49	Sulfate adenylyltransferase, dissimilatory-type (EC 2.7.7.4)	Cyanobacteria.141
1550	hypothetical protein	1722	100	hypothetical protein	1493	100	hypothetical protein	1940	100	hypothetical protein
1551	hypothetical protein	1723	100	FIG01152883: hypothetical protein	1494	100	FIG01152883: hypothetical protein	1939	100	FIG01152883: hypothetical protein
1552	chromosome partitioning protein ParA	1724	100	Chromosome (plasmid) partitioning protein ParA / Sporulation initiation inhibitor protein Soj	1495	95.77	Chromosome (plasmid) partitioning protein ParA / Sporulation initiation inhibitor protein Soj	1938	95.77	Chromosome (plasmid) partitioning protein ParA / Sporulation initiation inhibitor protein Soj
1553	Glucose-1-phosphate adenylyltransferase (EC 2.7.7.27)	1725	99.75	Glucose-1-phosphate adenylyltransferase (EC 2.7.7.27)	1496	99.3	Glucose-1-phosphate adenylyltransferase (EC 2.7.7.27)	1937	99.53	Glucose-1-phosphate adenylyltransferase (EC 2.7.7.27)	Cyanobacteria.1
1554	Ubiquinone biosynthesis monooxygenase UbiB	1726	98.64	Ubiquinone biosynthesis monooxygenase UbiB	1497	99.83	Ubiquinone biosynthesis monooxygenase UbiB	1936	99.66	Ubiquinone biosynthesis monooxygenase UbiB
1555	hypothetical protein	1727	100	FIG01149318: hypothetical protein	1498	100	FIG01149318: hypothetical protein	1935	100	FIG01149318: hypothetical protein
1556	hypothetical protein	1728	100	Cell division protein YlmG/Ycf19 (putative), YggT family	1499	99.08	Cell division protein YlmG/Ycf19 (putative), YggT family	1934	100	Cell division protein YlmG/Ycf19 (putative), YggT family	Cyanobacteria.232
1557	Cytosine deaminase (EC 3.5.4.1)	1729	100	Cytosine deaminase (EC 3.5.4.1)	1500	85.3	Cytosine deaminase (EC 3.5.4.1)	1933	85.3	Cytosine deaminase (EC 3.5.4.1)
1558	hypothetical protein	1730	99.74	FIG01153500: hypothetical protein	1501	99.74	FIG01153500: hypothetical protein	1932	99.74	FIG01153500: hypothetical protein
1559	hypothetical protein	1731	100	hypothetical protein	1502	100	hypothetical protein	1931	100	hypothetical protein
1560	Thiamin-phosphate pyrophosphorylase (EC 2.5.1.3)	1732	100	Thiamin-phosphate pyrophosphorylase (EC 2.5.1.3)	1503	100	Thiamin-phosphate pyrophosphorylase (EC 2.5.1.3)	1930	99.39	Thiamin-phosphate pyrophosphorylase (EC 2.5.1.3)
1561	ATPase, AAA family	1733	100	ATPase of the AAA+ family protein associated with FIG137771 hypothetical protein	1504	99.82	ATPase of the AAA+ family protein associated with FIG137771 hypothetical protein	1929	99.82	ATPase of the AAA+ family protein associated with FIG137771 hypothetical protein
1562	Lycopene cyclase, CruA type	1734	100	Lycopene cyclase, CruA type	1505	99.57	Lycopene cyclase, CruA type	1928	99.71	Lycopene cyclase, CruA type
		1735		hypothetical protein	1506		hypothetical protein
1563	hypothetical protein	1736	100	FIG01153192: hypothetical protein	1507	100	FIG01153192: hypothetical protein	1927	100	FIG01153192: hypothetical protein
1564	histidine triad (HIT) protein	1737	100	Bis(5&#39;-nucleosyl)-tetraphosphatase (asymmetrical) (EC 3.6.1.17)	1508	100	Bis(5&#39;-nucleosyl)-tetraphosphatase (asymmetrical) (EC 3.6.1.17)	1926	100	Bis(5&#39;-nucleosyl)-tetraphosphatase (asymmetrical) (EC 3.6.1.17)	Cyanobacteria.442
1565	Cobalt-precorrin-8x methylmutase (EC 5.4.1.2)	1738	100	Cobalt-precorrin-8x methylmutase (EC 5.4.1.2)	1509	100	Cobalt-precorrin-8x methylmutase (EC 5.4.1.2)	1925	100	Cobalt-precorrin-8x methylmutase (EC 5.4.1.2)
1566	hypothetical protein	1739	100	hypothetical protein	1510	100	hypothetical protein	1924	100	hypothetical protein
1567	putative diflavin flavoprotein	1740	100	Diflavin flavoprotein A 1	1511	99.83	Diflavin flavoprotein A 1	1923	99.83	Diflavin flavoprotein A 1
1568	GTP-binding protein HflX	1741	99.32	GTP-binding protein HflX	1512	93.68	GTP-binding protein HflX	1922	95.22	GTP-binding protein HflX
1569	hypothetical protein	1742	100	hypothetical protein
1570	hypothetical protein
		1743		hypothetical protein
1571	carbohydrate ABC transporter-2 (CUT2) family, permease protein	1744	99.67	Uncharacterized ABC-type transport system, permease component				1640	98.01	Uncharacterized ABC-type transport system, permease component
1572	carbohydrate ABC transporter-2 (CUT2) family, permease protein	1745	100	Sugar ABC transporter, permease protein				1639	99.4	Sugar ABC transporter, permease protein
1573	putative ABC sugar transporter, fused ATPase subunits	1746	99.8	Sugar ABC transporter, ATP-binding protein				1638	98.62	Sugar ABC transporter, ATP-binding protein
1574	Bmp family protein	1747	100	Bmp family protein				1637	99.42	Bmp family protein
1575	ISSoc1, transposase	1748	97.64	ISSoc1, transposase	480	91.88	ISSoc1, transposase	791	91.88	ISSoc1, transposase
1576	Cytosine deaminase (EC 3.5.4.1)	1749	100	Cytosine deaminase (EC 3.5.4.1)	1513	96.56	Cytosine deaminase (EC 3.5.4.1)	1209	97.84	Cytosine deaminase (EC 3.5.4.1)
1577	hypothetical protein	1750	100	FIG01153391: hypothetical protein	1514	100	FIG01153391: hypothetical protein	1208	100	FIG01153391: hypothetical protein
1578	5-formyltetrahydrofolate cyclo-ligase (EC 6.3.3.2)	1751	100	5-formyltetrahydrofolate cyclo-ligase (EC 6.3.3.2)	1515	89.3	5-formyltetrahydrofolate cyclo-ligase (EC 6.3.3.2)	1207	88.77	5-formyltetrahydrofolate cyclo-ligase (EC 6.3.3.2)
1579	FKBP-type peptidyl-prolyl cis-trans isomerase	1752	100	peptidyl-prolyl cis-trans isomerase, FKBP-type( EC:5.2.1.8 )	1516	100	peptidyl-prolyl cis-trans isomerase, FKBP-type( EC:5.2.1.8 )	1206	100	peptidyl-prolyl cis-trans isomerase, FKBP-type( EC:5.2.1.8 )	Cyanobacteria.135
1580	hypothetical protein	1753	100	FIG01153652: hypothetical protein	1517	100	FIG01153652: hypothetical protein	1205	100	FIG01153652: hypothetical protein
1581	Cobalamin biosynthesis protein CbiG / Cobalt-precorrin-3b C17-methyltransferase	1754	100	Cobalamin biosynthesis protein CbiG / Cobalt-precorrin-3b C17-methyltransferase	1518	99.52	Cobalamin biosynthesis protein CbiG / Cobalt-precorrin-3b C17-methyltransferase	1204	99.68	Cobalamin biosynthesis protein CbiG / Cobalt-precorrin-3b C17-methyltransferase
					1519		ISSoc3, orfA transposase
1582	molybdate ABC transporter, permease protein	1755	100	molybdate ABC transporter, permease protein	1520	100	molybdate ABC transporter, permease protein	642	100	molybdate ABC transporter, permease protein
1583	NdhF3 family NAD(P)H dehydrogenase( EC:1.6.99.5 )	1756	100	NADH dehydrogenase subunit 5, Involved in CO2 fixation	1521	99.84	NADH dehydrogenase subunit 5, Involved in CO2 fixation	641	100	NADH dehydrogenase subunit 5, Involved in CO2 fixation
1584	NADH dehydrogenase subunit 4, Involved in CO2 fixation	1757	99.8	NADH dehydrogenase subunit 4, Involved in CO2 fixation	1522	99.39	NADH dehydrogenase subunit 4, Involved in CO2 fixation	640	99.6	NADH dehydrogenase subunit 4, Involved in CO2 fixation
1585	Low-affinity CO2 hydration protein CphX	1758	100	Low-affinity CO2 hydration protein CphX	1523	100	Low-affinity CO2 hydration protein CphX	639	100	Low-affinity CO2 hydration protein CphX
1586	Serine--glyoxylate aminotransferase (EC 2.6.1.45)	1759	100	Serine--glyoxylate aminotransferase (EC 2.6.1.45)	1524	99.74	Serine--glyoxylate aminotransferase (EC 2.6.1.45)	638	100	Serine--glyoxylate aminotransferase (EC 2.6.1.45)
1587	PHP domain protein	1760	100	PHP domain protein	1525	100	PHP domain protein	637	100	PHP domain protein
1588	Potassium channel protein	1761	99.43	Potassium channel protein	1526	99.71	Potassium channel protein	636	100	Potassium channel protein
1589	hypothetical protein	1762	100	FIG01149987: hypothetical protein	1527	100	FIG01149987: hypothetical protein	635	100	FIG01149987: hypothetical protein
1590	hypothetical protein	1763	100	FIG01155420: hypothetical protein	1528	100	FIG01155420: hypothetical protein	634	100	FIG01155420: hypothetical protein
1591	plastocyanin	1764	99.26	Plastocyanin	1529	99.26	Plastocyanin	633	100	Plastocyanin
1592	hypothetical protein
1593	ISSoc4, transposase orfAB				2077	100	Mobile element protein	1358	100	Mobile element protein
1594	hypothetical protein	1765	100	hypothetical protein	1530	100	hypothetical protein	237	100	hypothetical protein
1595	hypothetical protein	1766	100	FIG01153564: hypothetical protein	1531	100	FIG01153564: hypothetical protein	236	100	FIG01153564: hypothetical protein
1596	hypothetical protein	1767	100	FIG01150252: hypothetical protein	1532	100	FIG01150252: hypothetical protein	235	100	FIG01150252: hypothetical protein	Cyanobacteria.603
1597	Cell division protein ftsQ	1768	100	Cell division protein FtsQ	1533	100	Cell division protein FtsQ	234	100	Cell division protein FtsQ	Cyanobacteria.601
1598	ATPase component NikO of energizing module of nickel ECF transporter	1769	99.59	ATPase component NikO of energizing module of nickel ECF transporter	1534	100	ATPase component NikO of energizing module of nickel ECF transporter	233	100	ATPase component NikO of energizing module of nickel ECF transporter
		1770		hypothetical protein	1535		hypothetical protein	232		hypothetical protein
1599	Possible carbon dioxide concentrating mechanism protein CcmK	1771	100	Possible carbon dioxide concentrating mechanism protein CcmK	1536	98.96	Possible carbon dioxide concentrating mechanism protein CcmK	231	100	Possible carbon dioxide concentrating mechanism protein CcmK
1600	Possible carbon dioxide concentrating mechanism protein CcmK	1772	100	Possible carbon dioxide concentrating mechanism protein CcmK	1537	100	Possible carbon dioxide concentrating mechanism protein CcmK	230	100	Possible carbon dioxide concentrating mechanism protein CcmK
1601	Carboxysome protein CcmL	1773	100	Carboxysome protein CcmL	1538	100	Carboxysome protein CcmL	229	100	Carboxysome protein CcmL
1602	Carboxysome protein CcmM	1774	99.24	Carboxysome protein CcmM	1539	99.69	Carboxysome protein CcmM	228	99.69	Carboxysome protein CcmM
1603	Carboxysome protein CcmN	1775	99.56	Carboxysome protein CcmN	1540	98.69	Carboxysome protein CcmN	227	99.56	Carboxysome protein CcmN
1604	Carbon dioxide concentrating mechanism protein CcmO	1776	99.16	Carbon dioxide concentrating mechanism protein CcmO	1541	99.58	Carbon dioxide concentrating mechanism protein CcmO	226	99.58	Carbon dioxide concentrating mechanism protein CcmO
1605	hypothetical protein	1777	99.27	FIG01155588: hypothetical protein	1542	100	FIG01155588: hypothetical protein	225	100	FIG01155588: hypothetical protein
1606	LSU ribosomal protein L19p	1778	100	LSU ribosomal protein L19p	1543	100	LSU ribosomal protein L19p	224	100	LSU ribosomal protein L19p	Cyanobacteria.140
1607	hypothetical protein	1779	99.57	hypothetical protein	1544	99.78	hypothetical protein	223	100	hypothetical protein
1608	macrolide ABC transporter, permease protein	1780	100	Macrolide export ATP-binding/permease protein MacB (EC 3.6.3.-)	1545	100	Macrolide export ATP-binding/permease protein MacB (EC 3.6.3.-)	222	100	Macrolide export ATP-binding/permease protein MacB (EC 3.6.3.-)
1609	Homoserine kinase (EC 2.7.1.39)	1781	99.35	Homoserine kinase (EC 2.7.1.39)	1546	99.35	Homoserine kinase (EC 2.7.1.39)	221	100	Homoserine kinase (EC 2.7.1.39)	Cyanobacteria.171
1610	Diacylglycerol kinase (EC 2.7.1.107)	1782	99.18	Diacylglycerol kinase (EC 2.7.1.107)	1547	99.18	Diacylglycerol kinase (EC 2.7.1.107)	220	99.18	Diacylglycerol kinase (EC 2.7.1.107)	Cyanobacteria.255
1611	predicted metal-dependent hydrolase	1783	100	Metal-dependent hydrolase YbeY, involved in rRNA and/or ribosome maturation and assembly	1548	100	Metal-dependent hydrolase YbeY, involved in rRNA and/or ribosome maturation and assembly	219	100	Metal-dependent hydrolase YbeY, involved in rRNA and/or ribosome maturation and assembly	Cyanobacteria.491
1612	4-Hydroxy-2-oxoglutarate aldolase (EC 4.1.3.16) / 2-dehydro-3-deoxyphosphogluconate aldolase (EC 4.1.2.14)	1784	100	4-Hydroxy-2-oxoglutarate aldolase (EC 4.1.3.16) / 2-dehydro-3-deoxyphosphogluconate aldolase (EC 4.1.2.14)	1549	99.56	4-Hydroxy-2-oxoglutarate aldolase (EC 4.1.3.16) / 2-dehydro-3-deoxyphosphogluconate aldolase (EC 4.1.2.14)	218	100	4-Hydroxy-2-oxoglutarate aldolase (EC 4.1.3.16) / 2-dehydro-3-deoxyphosphogluconate aldolase (EC 4.1.2.14)
		1785		hypothetical protein
1613	peptidase M23B	1786	100	Membrane proteins related to metalloendopeptidases	1550	100	Membrane proteins related to metalloendopeptidases	217	100	Membrane proteins related to metalloendopeptidases
1614	ABC transporter ATP-binding protein	1787	100	ABC transporter ATP-binding protein	1551	99.07	ABC transporter ATP-binding protein	216	100	ABC transporter ATP-binding protein
1615	hypothetical protein	1788	100	hypothetical protein	1552	100	hypothetical protein	215	100	hypothetical protein
1616	low molecular weight phosphotyrosine protein phosphatase family protein	1789	100	Low molecular weight protein tyrosine phosphatase (EC 3.1.3.48)	1553	99.4	Low molecular weight protein tyrosine phosphatase (EC 3.1.3.48)	214	100	Low molecular weight protein tyrosine phosphatase (EC 3.1.3.48)	Cyanobacteria.506
1617	NADH dehydrogenase subunit 4L	1790	100	NADH dehydrogenase subunit 4L	1554	100	NADH dehydrogenase subunit 4L	213	100	NADH dehydrogenase subunit 4L	Cyanobacteria.291
1618	NAD(P)H-quinone oxidoreductase chain J (EC 1.6.5.2)	1791	100	NAD(P)H-quinone oxidoreductase chain J (EC 1.6.5.2)	1555	99.5	NAD(P)H-quinone oxidoreductase chain J (EC 1.6.5.2)	212	99.49	NAD(P)H-quinone oxidoreductase chain J (EC 1.6.5.2)	Cyanobacteria.368
1619	hypothetical protein	1792	100	FIG01152223: hypothetical protein	1556	83.07	FIG01152223: hypothetical protein	211	78.02	FIG01152223: hypothetical protein
1620	Lipoate-protein ligase A	1793	100	Lipoate-protein ligase A	1557	99.58	Lipoate-protein ligase A	210	98.32	Lipoate-protein ligase A
1621	hypothetical protein	1794	100	FIG01151063: hypothetical protein	1558	100	FIG01151063: hypothetical protein	209	99.35	FIG01151063: hypothetical protein
1622	hypothetical protein	1795	100	hypothetical protein	1559	100	COG0633: Ferredoxin	208	100	COG0633: Ferredoxin
1623	5&#39;-methylthioadenosine nucleosidase (EC 3.2.2.16) / S-adenosylhomocysteine nucleosidase (EC 3.2.2.9)	1796	100	5&#39;-methylthioadenosine nucleosidase (EC 3.2.2.16) / S-adenosylhomocysteine nucleosidase (EC 3.2.2.9)	1560	99.6	5&#39;-methylthioadenosine nucleosidase (EC 3.2.2.16) / S-adenosylhomocysteine nucleosidase (EC 3.2.2.9)	207	99.6	5&#39;-methylthioadenosine nucleosidase (EC 3.2.2.16) / S-adenosylhomocysteine nucleosidase (EC 3.2.2.9)
					1561		ORF_ID:alr7149
1624	SSU ribosomal protein S2p (SAe)	1797	100	SSU ribosomal protein S2p (SAe)	1562	100	SSU ribosomal protein S2p (SAe)	22	100	SSU ribosomal protein S2p (SAe)	Cyanobacteria.169
1625	Translation elongation factor Ts	1798	100	Translation elongation factor Ts	1563	100	Translation elongation factor Ts	21	100	Translation elongation factor Ts
1626	amidohydrolase family protein	1799	100	probable chlorohydrolase	1564	99.58	probable chlorohydrolase	20	99.58	probable chlorohydrolase
1627	Iron-sulfur cluster-binding protein	1800	100	hypothetical protein	1565	99.71	Epoxyqueuosine (oQ) reductase QueG	19	99.71	Epoxyqueuosine (oQ) reductase QueG	Cyanobacteria.214
1628	ISSoc5, transposase	706	73.75	ISSoc5, transposase	1883	73.75	ISSoc5, transposase	2402	73.75	ISSoc5, transposase
1629	hypothetical protein	1801	100	hypothetical protein	1566	100	hypothetical protein	18	100	hypothetical protein
1630	hypothetical protein	1802	99.28	hypothetical protein	1567	93.46	hypothetical protein	1469	93.1	HNH endonuclease domain protein
1631	ISSoc2, transposase	729	98.86	Nitrate ABC transporter, permease protein
1632	hypothetical protein	1987	98.36	hypothetical protein	1567	98.36	hypothetical protein	17	98.36	hypothetical protein
1633	DNA polymerase III beta subunit (EC 2.7.7.7)	1988	100	DNA polymerase III beta subunit (EC 2.7.7.7)	1568	99.34	DNA polymerase III beta subunit (EC 2.7.7.7)	16	99.56	DNA polymerase III beta subunit (EC 2.7.7.7)
		1989		hypothetical protein	1569		hypothetical protein
					1570		hypothetical protein
1634	tRNA dihydrouridine synthase B (EC 1.-.-.-)	1990	100	tRNA dihydrouridine synthase B (EC 1.-.-.-)	1571	99.72	tRNA dihydrouridine synthase B (EC 1.-.-.-)	15	99.44	tRNA dihydrouridine synthase B (EC 1.-.-.-)
1635	30S ribosomal protein S18	1991	100	SSU ribosomal protein S18p	1572	100	SSU ribosomal protein S18p	14	100	SSU ribosomal protein S18p	Cyanobacteria.310
1636	LSU ribosomal protein L33p	1992	100	LSU ribosomal protein L33p	1573	100	LSU ribosomal protein L33p	13	100	LSU ribosomal protein L33p	Cyanobacteria.370
1637	hypothetical protein	1993	100	FIG01151733: hypothetical protein	1574	99.65	FIG01151733: hypothetical protein	12	100	FIG01151733: hypothetical protein
1638	Ribonuclease Z (EC 3.1.26.11)	1994	100	Ribonuclease Z (EC 3.1.26.11)	1575	99.69	Ribonuclease Z (EC 3.1.26.11)	11	99.69	Ribonuclease Z (EC 3.1.26.11)	Cyanobacteria.363
1639	probable iron binding protein from the HesB_IscA_SufA family	1995	100	probable iron binding protein from the HesB_IscA_SufA family	1576	100	probable iron binding protein from the HesB_IscA_SufA family	10	100	probable iron binding protein from the HesB_IscA_SufA family
1640	two-component response regulator	1996	99.73	COG3706: Response regulator containing a CheY-like receiver domain and a GGDEF domain	1577	99.27	COG3706: Response regulator containing a CheY-like receiver domain and a GGDEF domain	9	99.51	COG3706: Response regulator containing a CheY-like receiver domain and a GGDEF domain
1641	two-component sensor histidine kinase				1578	97.4	FIG01154377: hypothetical protein	8	93.76	FIG01154377: hypothetical protein
1642	cation-transporting ATPase	2239	99.89	ATPase, E1-E2 type	1579	99.78	ATPase, E1-E2 type	7	100	ATPase, E1-E2 type
1643	COG0426: Uncharacterized flavoproteins	2240	100	NAD(P)H-quinone oxidoreductase chain 5 (EC 1.6.5.2)	1580	100	NAD(P)H-quinone oxidoreductase chain 5 (EC 1.6.5.2)	6	96.62	NAD(P)H-quinone oxidoreductase chain 5 (EC 1.6.5.2)
1644	hypothetical protein
1645	hypothetical protein	2241	99.47	FIG01157679: hypothetical protein
1646	ISSoc4, transposase orfA				2077	100	Mobile element protein	2284	100	Mobile element protein
1647	hypothetical protein
					1581		FIG01156667: hypothetical protein	5		FIG01156667: hypothetical protein
					1582		Chlorophyll a(b) binding protein, photosystem II CP43 protein (PsbC) homolog	4		Chlorophyll a(b) binding protein, photosystem II CP43 protein (PsbC) homolog
					1583		Allophycocyanin beta chain	3		Allophycocyanin beta chain
					1584		Allophycocyanin alpha chain	2		Allophycocyanin alpha chain
					1585		FIG01156667: hypothetical protein	1		FIG01156667: hypothetical protein
1648	Phosphoglycerate mutase (EC 5.4.2.1)	2242	100	Phosphoglycerate mutase (EC 5.4.2.1)	1586	100	Phosphoglycerate mutase (EC 5.4.2.1)	2724	100	Phosphoglycerate mutase (EC 5.4.2.1)
1649	Dihydroorotase (EC 3.5.2.3)	2243	100	Dihydroorotase (EC 3.5.2.3)	1587	100	Dihydroorotase (EC 3.5.2.3)	2723	99.55	Dihydroorotase (EC 3.5.2.3)
1650	Ribonuclease BN (EC 3.1.-.-)	2244	100	Inner membrane protein YihY, formerly thought to be RNase BN	1588	99.71	Inner membrane protein YihY, formerly thought to be RNase BN	2722	99.41	Inner membrane protein YihY, formerly thought to be RNase BN
1651	Sua5 YciO YrdC YwlC family protein	2245	99.73	YrdC/Sua5 family protein, required for threonylcarbamoyladenosine (t(6)A) formation in tRNA	1589	99.73	YrdC/Sua5 family protein, required for threonylcarbamoyladenosine (t(6)A) formation in tRNA	2721	99.73	YrdC/Sua5 family protein, required for threonylcarbamoyladenosine (t(6)A) formation in tRNA
1652	Phosphoribosylaminoimidazole carboxylase catalytic subunit (EC 4.1.1.21)	2246	100	Phosphoribosylaminoimidazole carboxylase catalytic subunit (EC 4.1.1.21)	1590	100	Phosphoribosylaminoimidazole carboxylase catalytic subunit (EC 4.1.1.21)	2720	100	Phosphoribosylaminoimidazole carboxylase catalytic subunit (EC 4.1.1.21)	Cyanobacteria.408
1653	hypothetical protein	2247	100	hypothetical protein	1591	100	hypothetical protein	2719	100	hypothetical protein
1654	COG0523: Putative GTPases (G3E family)	2248	98.84	Putative metal chaperone, involved in Zn homeostasis, GTPase of COG0523 family	1592	98.55	Putative metal chaperone, involved in Zn homeostasis, GTPase of COG0523 family	2718	98.84	Putative metal chaperone, involved in Zn homeostasis, GTPase of COG0523 family
1655	hypothetical protein	2249	100	FIG01151220: hypothetical protein	1593	100	FIG01151220: hypothetical protein	2717	100	FIG01151220: hypothetical protein
1656	hypothetical protein	2250	100	FIG01152439: hypothetical protein	1594	100	FIG01152439: hypothetical protein	2716	100	FIG01152439: hypothetical protein
1657	GMP synthase [glutamine-hydrolyzing] (EC 6.3.5.2)	2251	100	GMP synthase [glutamine-hydrolyzing], amidotransferase subunit (EC 6.3.5.2) / GMP synthase [glutamine-hydrolyzing], ATP pyrophosphatase subunit (EC 6.3.5.2)	1595	99.81	GMP synthase [glutamine-hydrolyzing], amidotransferase subunit (EC 6.3.5.2) / GMP synthase [glutamine-hydrolyzing], ATP pyrophosphatase subunit (EC 6.3.5.2)	2715	99.81	GMP synthase [glutamine-hydrolyzing], amidotransferase subunit (EC 6.3.5.2) / GMP synthase [glutamine-hydrolyzing], ATP pyrophosphatase subunit (EC 6.3.5.2)	Cyanobacteria.124
1658	hypothetical protein	2252	99.67	FIG01153091: hypothetical protein	1596	99.67	FIG01153091: hypothetical protein	2714	99.34	FIG01153091: hypothetical protein
1659	methyltransferase GidB	2253	100	rRNA small subunit 7-methylguanosine (m7G) methyltransferase GidB	1597	100	rRNA small subunit 7-methylguanosine (m7G) methyltransferase GidB	2713	100	rRNA small subunit 7-methylguanosine (m7G) methyltransferase GidB	Cyanobacteria.312
1660	RNA-binding protein RbpD	2254	100	RNA-binding region RNP-1	1598	100	RNA-binding region RNP-1	2712	100	RNA-binding region RNP-1
1661	Manganese ABC transporter, inner membrane permease protein SitD	2255	100	Manganese ABC transporter, inner membrane permease protein SitD	1599	100	Manganese ABC transporter, inner membrane permease protein SitD	2711	100	Manganese ABC transporter, inner membrane permease protein SitD
								2710		hypothetical protein
1662	manganese/zinc/iron chelate ABC transporter (MZT) family, ATP-binding protein	2256	99.58	Manganese ABC transporter, ATP-binding protein SitB	1600	99.58	Manganese ABC transporter, ATP-binding protein SitB	2709	99.15	Manganese ABC transporter, ATP-binding protein SitB
1663	periplasmic solute binding protein	2257	100	Zinc ABC transporter, periplasmic-binding protein ZnuA	1601	99.04	Zinc ABC transporter, periplasmic-binding protein ZnuA	2708	99.04	Zinc ABC transporter, periplasmic-binding protein ZnuA
1664	Aspartyl-tRNA synthetase (EC 6.1.1.12) @ Aspartyl-tRNA(Asn) synthetase (EC 6.1.1.23)	2258	100	Aspartyl-tRNA synthetase (EC 6.1.1.12) @ Aspartyl-tRNA(Asn) synthetase (EC 6.1.1.23)	1602	99.67	Aspartyl-tRNA synthetase (EC 6.1.1.12) @ Aspartyl-tRNA(Asn) synthetase (EC 6.1.1.23)	2707	99.66	Aspartyl-tRNA synthetase (EC 6.1.1.12) @ Aspartyl-tRNA(Asn) synthetase (EC 6.1.1.23)	Cyanobacteria.211
1665	Enoyl-[acyl-carrier-protein] reductase [NADH] (EC 1.3.1.9)	2259	100	Enoyl-[acyl-carrier-protein] reductase [NADH] (EC 1.3.1.9)	1603	100	Enoyl-[acyl-carrier-protein] reductase [NADH] (EC 1.3.1.9)	2706	100	Enoyl-[acyl-carrier-protein] reductase [NADH] (EC 1.3.1.9)
1666	hypothetical protein	2260	100	FIG01155988: hypothetical protein	1604	100	FIG01155988: hypothetical protein	2705	100	FIG01155988: hypothetical protein
1667	hypothetical protein	2261	100	FIG01154861: hypothetical protein	1605	99.66	FIG01154861: hypothetical protein	2704	100	FIG01154861: hypothetical protein
1668	hypothetical protein	2262	100	FIG01155398: hypothetical protein	1606	100	FIG01155398: hypothetical protein	2703	100	FIG01155398: hypothetical protein
1669	Photosystem II protein PsbV, cytochrome c550	2263	100	Photosystem II protein PsbV, cytochrome c550	1607	99.11	Photosystem II protein PsbV, cytochrome c550	2702	100	Photosystem II protein PsbV, cytochrome c550
1670	Photosystem II protein PsbV, cytochrome c550	2264	100	Photosystem II protein PsbV, cytochrome c550	1608	100	Photosystem II protein PsbV, cytochrome c550	2701	100	Photosystem II protein PsbV, cytochrome c550
1671	hypothetical protein	2265	100	hypothetical protein	1609	99.43	hypothetical protein	2700	100	hypothetical protein	Cyanobacteria.519
1672	glycosyl transferase family 39	2266	100	hypothetical protein	1610	100	hypothetical protein	2699	100	hypothetical protein
1673	DNA repair protein RadC	2267	100	DNA repair protein RadC	1611	100	DNA repair protein RadC	2698	100	DNA repair protein RadC
1674	Methionyl-tRNA formyltransferase (EC 2.1.2.9)	2268	100	Methionyl-tRNA formyltransferase (EC 2.1.2.9)	1612	99.38	Methionyl-tRNA formyltransferase (EC 2.1.2.9)	2697	99.69	Methionyl-tRNA formyltransferase (EC 2.1.2.9)
1675	hypothetical protein	2269	99.57	FIG01152966: hypothetical protein	1613	99.55	FIG01152966: hypothetical protein	2696	99.55	FIG01152966: hypothetical protein
1676	Magnesium transporter	2270	100	Magnesium transporter	1614	99.79	Magnesium transporter	2695	99.79	Magnesium transporter
1677	Electron transfer flavoprotein-ubiquinone oxidoreductase (EC 1.5.5.1)	2271	99.83	Electron transfer flavoprotein-ubiquinone oxidoreductase (EC 1.5.5.1)	1615	97.04	Electron transfer flavoprotein-ubiquinone oxidoreductase (EC 1.5.5.1)	2694	97.21	Electron transfer flavoprotein-ubiquinone oxidoreductase (EC 1.5.5.1)
		2272		hypothetical protein	1616		hypothetical protein	2693		hypothetical protein
1678	conserved hypothetical protein	2273	99.75	similar to membrane protein	1617	99.01	similar to membrane protein	2692	99.26	similar to membrane protein
1679	Putative phosphatase	2274	99.85	Putative phosphatase	1618	95.83	Putative phosphatase	2691	96.3	Putative phosphatase
1680	Dihydroxy-acid dehydratase (EC 4.2.1.9)	2275	100	Dihydroxy-acid dehydratase (EC 4.2.1.9)	1619	99.29	Dihydroxy-acid dehydratase (EC 4.2.1.9)	2690	99.65	Dihydroxy-acid dehydratase (EC 4.2.1.9)
1681	Fructose-1,6-bisphosphatase, type I (EC 3.1.3.11)	2276	100	Fructose-1,6-bisphosphatase, type I (EC 3.1.3.11)	1620	100	Fructose-1,6-bisphosphatase, type I (EC 3.1.3.11)	2689	100	Fructose-1,6-bisphosphatase, type I (EC 3.1.3.11)
1682	Glucose-6-phosphate 1-dehydrogenase (EC 1.1.1.49)	2277	100	Glucose-6-phosphate 1-dehydrogenase (EC 1.1.1.49)	1621	98.26	Glucose-6-phosphate 1-dehydrogenase (EC 1.1.1.49)	2688	99.22	Glucose-6-phosphate 1-dehydrogenase (EC 1.1.1.49)
1683	hypothetical protein	2278	100	FIG01153365: hypothetical protein	1622	95.76	FIG01153365: hypothetical protein	2687	96.11	FIG01153365: hypothetical protein
1684	1-deoxy-D-xylulose 5-phosphate synthase (EC 2.2.1.7)	2279	100	1-deoxy-D-xylulose 5-phosphate synthase (EC 2.2.1.7)	1623	99.85	1-deoxy-D-xylulose 5-phosphate synthase (EC 2.2.1.7)	2686	100	1-deoxy-D-xylulose 5-phosphate synthase (EC 2.2.1.7)
1685	Cysteine synthase (EC 2.5.1.47)	2280	100	Cysteine synthase (EC 2.5.1.47)	1624	100	Cysteine synthase (EC 2.5.1.47)	2685	100	Cysteine synthase (EC 2.5.1.47)
1686	Isoleucyl-tRNA synthetase (EC 6.1.1.5)	2281	100	Isoleucyl-tRNA synthetase (EC 6.1.1.5)	1625	99.57	Isoleucyl-tRNA synthetase (EC 6.1.1.5)	2684	99.89	Isoleucyl-tRNA synthetase (EC 6.1.1.5)
					1626		hypothetical protein
1687	hypothetical protein	2282	100	hypothetical protein	1627	99.3	hypothetical protein	2683	99.65	hypothetical protein
1688	rhodanese domain protein	2283	100	rhodanese domain protein	1628	99.36	rhodanese domain protein	2682	100	rhodanese domain protein
1689	Xaa-Pro aminopeptidase (EC 3.4.11.9)	2284	100	Xaa-Pro aminopeptidase (EC 3.4.11.9)	1629	99.19	Xaa-Pro aminopeptidase (EC 3.4.11.9)	2681	99.67	Xaa-Pro aminopeptidase (EC 3.4.11.9)
1690	hypothetical protein	2285	100	hypothetical protein	1630	100	hypothetical protein	2680	100	hypothetical protein
1691	hypothetical protein	2286	99.7	protein of unknown function DUF1625	1631	99.11	protein of unknown function DUF1625	2679	100	protein of unknown function DUF1625
								2678		protein of unknown function DUF1625
1692	aminotransferase, classes I and II	2287	100	Transcriptional regulator, GntR family domain / Aspartate aminotransferase (EC 2.6.1.1)	1632	100	Transcriptional regulator, GntR family domain / Aspartate aminotransferase (EC 2.6.1.1)	2677	97.92	Transcriptional regulator, GntR family domain / Aspartate aminotransferase (EC 2.6.1.1)
1693	Transcriptional regulator, GntR family / Aspartate aminotransferase (EC 2.6.1.1)	2288	100	Transcriptional regulator, GntR family domain / Aspartate aminotransferase (EC 2.6.1.1)	1633	99.71	Transcriptional regulator, GntR family domain / Aspartate aminotransferase (EC 2.6.1.1)	2677	100	Transcriptional regulator, GntR family domain / Aspartate aminotransferase (EC 2.6.1.1)
1694	hypothetical protein	2289	99.38	FIG01150459: hypothetical protein	1634	100	FIG01150459: hypothetical protein	2676	99.38	FIG01150459: hypothetical protein
1695	hypothetical protein	2290	100	FIG01154247: hypothetical protein	1635	100	FIG01154247: hypothetical protein	2675	100	FIG01154247: hypothetical protein
1696	Orotidine 5&#39;-phosphate decarboxylase (EC 4.1.1.23)	2291	100	Orotidine 5&#39;-phosphate decarboxylase (EC 4.1.1.23)	1636	100	Orotidine 5&#39;-phosphate decarboxylase (EC 4.1.1.23)	2674	100	Orotidine 5&#39;-phosphate decarboxylase (EC 4.1.1.23)
1697	hypothetical protein	2292	100	FIG01151479: hypothetical protein	1637	98.6	FIG01151479: hypothetical protein	2673	99.3	FIG01151479: hypothetical protein
1698	hypothetical protein	2293	100	hypothetical protein	1638	99.01	hypothetical protein	2672	99.01	hypothetical protein
1699	COG1496: Uncharacterized conserved protein	2294	99.43	COG1496: Uncharacterized conserved protein	1639	98.86	COG1496: Uncharacterized conserved protein	2671	99.43	COG1496: Uncharacterized conserved protein	Cyanobacteria.540
1700	Glycerol dehydrogenase and related enzymes	2295	100	Glycerol dehydrogenase related protein Slr0730	1640	100	Glycerol dehydrogenase related protein Slr0730	2670	100	Glycerol dehydrogenase related protein Slr0730	Cyanobacteria.463
1701	Arsenical-resistance protein ACR3	2296	100	Arsenical-resistance protein ACR3	1641	99.74	Arsenical-resistance protein ACR3	2669	99.74	Arsenical-resistance protein ACR3
1702	hypothetical protein	2297	100	hypothetical protein	1642	99.28	hypothetical protein	2668	99.28	hypothetical protein
1703	transcriptional regulator	2298	99.22	transcriptional regulator	1643	97.67	transcriptional regulator	2667	98.45	transcriptional regulator
1704	hypothetical protein	2299	99.58	FIG01156176: hypothetical protein	1644	100	FIG01156176: hypothetical protein	2666	98.73	FIG01156176: hypothetical protein
1705	hypothetical protein	2300	98.06	FIG01156968: hypothetical protein	1645	98.06	FIG01156968: hypothetical protein	2665	96.13	FIG01156968: hypothetical protein
1706	hypothetical protein	2301	91.71	FIG01156182: hypothetical protein	1646	92.75	FIG01156182: hypothetical protein	2664	92.23	FIG01156182: hypothetical protein
1707	sulfate transporter	2302	94.76	Sulfate permease	1647	95.78	Sulfate permease	2663	96.28	Sulfate permease
1708	conserved hypothetical protein	2303	98.09	ABC-type sugar transport system, periplasmic component	1648	99.04	ABC-type sugar transport system, periplasmic component	2662	99.28	ABC-type sugar transport system, periplasmic component
1709	thioredoxin	2304	99.09	thioredoxin	1649	100	thioredoxin	2661	100	thioredoxin
1710	Octanoate-[acyl-carrier-protein]-protein-N-octanoyltransferase	2305	97.22	Octanoate-[acyl-carrier-protein]-protein-N-octanoyltransferase	1650	98.46	Octanoate-[acyl-carrier-protein]-protein-N-octanoyltransferase	2660	97.79	Octanoate-[acyl-carrier-protein]-protein-N-octanoyltransferase	Cyanobacteria.498
1711	protein kinase domain/TPR repeat protein	2306	94.55	protein kinase domain/TPR repeat protein	1651	96.36	protein kinase domain/TPR repeat protein	2659	98.18	protein kinase domain/TPR repeat protein
					1652		hypothetical protein	2658		ISSoc1, transposase
1712	hypothetical protein	2307	99.29	hypothetical protein	1653	100	hypothetical protein	2657	100	hypothetical protein
					1654		hypothetical protein
1713	Adenylosuccinate lyase (EC 4.3.2.2)	2308	97.45	Adenylosuccinate lyase (EC 4.3.2.2)	1655	98.14	Adenylosuccinate lyase (EC 4.3.2.2)	2656	97.68	Adenylosuccinate lyase (EC 4.3.2.2)	Cyanobacteria.471
1714	Aspartate carbamoyltransferase (EC 2.1.3.2)	2309	95.71	Aspartate carbamoyltransferase (EC 2.1.3.2)	1656	97.24	Aspartate carbamoyltransferase (EC 2.1.3.2)	2655	98.16	Aspartate carbamoyltransferase (EC 2.1.3.2)	Cyanobacteria.96
1715	hypothetical protein	2310	97.96	FIG01153622: hypothetical protein
					1657		hypothetical protein	2654		hypothetical protein
1716	phosphate ABC transporter, phosphate-binding protein	2311	98.08	Phosphate ABC transporter, periplasmic phosphate-binding protein PstS (TC 3.A.1.7.1)	1658	97.51	Phosphate ABC transporter, periplasmic phosphate-binding protein PstS (TC 3.A.1.7.1)	2653	98.58	Phosphate ABC transporter, periplasmic phosphate-binding protein PstS (TC 3.A.1.7.1)
1717	Phosphate transport system permease protein pstC (TC 3.A.1.7.1)	2312	96.94	Phosphate transport system permease protein PstC (TC 3.A.1.7.1)	1659	96.33	Phosphate transport system permease protein PstC (TC 3.A.1.7.1)	2652	97.55	Phosphate transport system permease protein PstC (TC 3.A.1.7.1)
1718	ABC-type phosphate transport system permease protein	2313	97.98	Phosphate transport system permease protein PstA (TC 3.A.1.7.1)	1660	97.64	Phosphate transport system permease protein PstA (TC 3.A.1.7.1)	2651	97.98	Phosphate transport system permease protein PstA (TC 3.A.1.7.1)
1719	phosphate ABC transporter, ATPase subunit	2314	100	Phosphate transport ATP-binding protein PstB (TC 3.A.1.7.1)	1661	97.74	Phosphate transport ATP-binding protein PstB (TC 3.A.1.7.1)	2650	97.74	Phosphate transport ATP-binding protein PstB (TC 3.A.1.7.1)
1720	hypothetical protein	2315	99.34	FIG01155348: hypothetical protein	1662	93.85	FIG01155348: hypothetical protein	2649	94.07	FIG01155348: hypothetical protein
1721	hypothetical protein	2316	98.31	FIG01149366: hypothetical protein	1663	73.68	FIG00556271: hypothetical protein	2648	73.68	FIG00556271: hypothetical protein
1722	hypothetical protein	2317	100	putative permease	1664	89.83	putative permease	2647	88.98	putative permease
1723	Citrate synthase (si) (EC 2.3.3.1)	2318	99.74	Citrate synthase (si) (EC 2.3.3.1)	1665	99.74	Citrate synthase (si) (EC 2.3.3.1)	2646	99.73	Citrate synthase (si) (EC 2.3.3.1)	Cyanobacteria.366
1724	Hypothetical protein DUF901, similar to C-terminal domain of ribosome protection-type Tc-resistance proteins	2319	100	Hypothetical protein DUF901, similar to C-terminal domain of ribosome protection-type Tc-resistance proteins	1666	100	Hypothetical protein DUF901, similar to C-terminal domain of ribosome protection-type Tc-resistance proteins	2645	100	Hypothetical protein DUF901, similar to C-terminal domain of ribosome protection-type Tc-resistance proteins
1725	Ubiquinone biosynthesis monooxygenase UbiB	2320	99.68	Ubiquinone biosynthesis monooxygenase UbiB	1667	99.68	Ubiquinone biosynthesis monooxygenase UbiB	2644	100	Ubiquinone biosynthesis monooxygenase UbiB
1726	hypothetical protein	2321	100	hypothetical protein	1668	100	hypothetical protein	2643	100	hypothetical protein
1727	hypothetical protein	2322	100	hypothetical protein	1669	100	hypothetical protein	2642	100	hypothetical protein
1728	hypothetical protein	2323	98.57	FIG01152530: hypothetical protein	1670	98.57	FIG01152530: hypothetical protein	2641	100	FIG01152530: hypothetical protein
1729	hypothetical protein	2324	100	FIG01152188: hypothetical protein	1671	100	FIG01152188: hypothetical protein	2640	100	FIG01152188: hypothetical protein
1730	peptidase M50	2325	97.65	peptidase, M50B family( EC:3.4.24.- )	1672	95.89	Zinc metalloprotease (EC 3.4.24.-)	2639	96.28	Zinc metalloprotease (EC 3.4.24.-)
1731	Aspartokinase (EC 2.7.2.4)	2326	99.51	Aspartokinase (EC 2.7.2.4)	1673	92.75	Aspartokinase (EC 2.7.2.4)	2638	93.08	Aspartokinase (EC 2.7.2.4)	Cyanobacteria.375
1732	photosystem II protein D1 (PsbA)	2327	100	photosystem II protein D1 (PsbA)	1674	95.85	photosystem II protein D1 (PsbA)	2637	96.17	photosystem II protein D1 (PsbA)
1733	Carbamoyl-phosphate synthase large chain (EC 6.3.5.5)	2328	99.72	Carbamoyl-phosphate synthase large chain (EC 6.3.5.5)	1675	97.3	Carbamoyl-phosphate synthase large chain (EC 6.3.5.5)	2636	97.02	Carbamoyl-phosphate synthase large chain (EC 6.3.5.5)	Cyanobacteria.134
1734	transporter, cation:proton antiporter family	2329	99.53	FIG01150788: hypothetical protein	1676	100	FIG01150788: hypothetical protein	2635	100	FIG01150788: hypothetical protein
1735	hypothetical protein	2330	100	FIG01149900: hypothetical protein	1677	100	FIG01149900: hypothetical protein	2634	100	FIG01149900: hypothetical protein
1736	hypothetical protein	2331	100	Na(+) H(+) antiporter subunit G	1678	100	Na(+) H(+) antiporter subunit G	2633	100	Na(+) H(+) antiporter subunit G
1737	hypothetical protein	2332	100	Na(+) H(+) antiporter subunit F	1679	100	Na(+) H(+) antiporter subunit F	2632	100	Na(+) H(+) antiporter subunit F
1738	hypothetical protein	2333	100	FIG01151828: hypothetical protein	1680	100	FIG01151828: hypothetical protein	2631	100	FIG01151828: hypothetical protein
1739	NADH dehydrogenase subunit 4	2334	99.8	Na(+) H(+) antiporter subunit D	1681	99.4	Na(+) H(+) antiporter subunit D	2630	99.6	Na(+) H(+) antiporter subunit D
1740	hypothetical protein	2335	100	FIG01150533: hypothetical protein	1682	100	FIG01150533: hypothetical protein	2629	100	FIG01150533: hypothetical protein
1741	ISSoc1, transposase	2728	78.02	ISSoc1, transposase	1683	100	ISSoc1, transposase	2628	100	ISSoc1, transposase
1742	ISSoc1, transposase	2002	75.64	ISSoc1, transposase	1929	79.06	ISSoc1, transposase	2358	79.06	ISSoc1, transposase
					1684		ISSoc1, transposase	2627		ISSoc1, transposase
					1685		ISSoc1, transposase	2626		ISSoc1, transposase
					1686		hypothetical protein	2625		hypothetical protein
1743	transcriptional regulator, MarR family	2581	100	Transcriptional regulator, MarR family	1687	100	Transcriptional regulator, MarR family	2624	100	Transcriptional regulator, MarR family
1744	hypothetical protein	2582	100	FIG01152269: hypothetical protein	1688	100	FIG01152269: hypothetical protein	2623	100	FIG01152269: hypothetical protein
1745	TM2 domain protein	2583	100	TM2 domain protein	1689	100	TM2 domain protein	2622	100	TM2 domain protein
1746	putative ABC-2 type transporter, permease protein	2584	100	putative ABC-2 type transporter, permease protein	1690	99.62	putative ABC-2 type transporter, permease protein	2621	100	putative ABC-2 type transporter, permease protein
1747	ABC transporter, ATP-binding protein	2585	100	ABC transporter ATP-binding protein	1691	100	ABC transporter ATP-binding protein	2620	100	ABC transporter ATP-binding protein
1748	Transcription-repair coupling factor	2586	95.69	Transcription-repair coupling factor	1692	94.66	Transcription-repair coupling factor	2619	94.83	Transcription-repair coupling factor
1749	Cytochrome d ubiquinol oxidase subunit I (EC 1.10.3.-)	2587	97.27	Cytochrome d ubiquinol oxidase subunit I (EC 1.10.3.-)	1693	98.11	Cytochrome d ubiquinol oxidase subunit I (EC 1.10.3.-)	2618	98.11	Cytochrome d ubiquinol oxidase subunit I (EC 1.10.3.-)
1750	Cytochrome d ubiquinol oxidase subunit II (EC 1.10.3.-)	2588	96.54	Cytochrome d ubiquinol oxidase subunit II (EC 1.10.3.-)	1694	99.71	Cytochrome d ubiquinol oxidase subunit II (EC 1.10.3.-)	2617	99.71	Cytochrome d ubiquinol oxidase subunit II (EC 1.10.3.-)
1751	hypothetical protein				1695	100	hypothetical protein	2616	100	hypothetical protein
1752	hypothetical protein	2589	90.7	FIG01154727: hypothetical protein	1696	91.21	FIG01154727: hypothetical protein	2615	91.41	FIG01154727: hypothetical protein
		2590		hypothetical protein	1697		hypothetical protein	2614		hypothetical protein
1753	Ribosomal-protein-S18p-alanine acetyltransferase (EC 2.3.1.-)	2591	100	Ribosomal-protein-S18p-alanine acetyltransferase (EC 2.3.1.-)	1698	97.71	Ribosomal-protein-S18p-alanine acetyltransferase (EC 2.3.1.-)	2613	96.57	Ribosomal-protein-S18p-alanine acetyltransferase (EC 2.3.1.-)	Cyanobacteria.590
1754	hypothetical protein	2592	93.62	FIG01151743: hypothetical protein	1699	93.62	FIG01151743: hypothetical protein	2612	93.62	FIG01151743: hypothetical protein
1755	Phosphoribosylaminoimidazole carboxylase ATPase subunit (EC 4.1.1.21)	2593	97.43	Phosphoribosylaminoimidazole carboxylase ATPase subunit (EC 4.1.1.21)	1700	96.66	Phosphoribosylaminoimidazole carboxylase ATPase subunit (EC 4.1.1.21)	2611	96.92	Phosphoribosylaminoimidazole carboxylase ATPase subunit (EC 4.1.1.21)	Cyanobacteria.475
1756	hypothetical protein	2594	100	FIG01152003: hypothetical protein	1701	100	FIG01152003: hypothetical protein	2610	100	FIG01152003: hypothetical protein
1757	ISSoc2, transposase	2752	97.95	Nitrate ABC transporter, permease protein
1758	hypothetical protein	4	100	FIG01151791: hypothetical protein	1710	99.3	FIG01151791: hypothetical protein	2609	100	FIG01151791: hypothetical protein
1759	tRNA (Guanine37-N1) -methyltransferase (EC 2.1.1.31)	5	99.6	tRNA (Guanine37-N1) -methyltransferase (EC 2.1.1.31)	1711	100	tRNA (Guanine37-N1) -methyltransferase (EC 2.1.1.31)	2608	100	tRNA (Guanine37-N1) -methyltransferase (EC 2.1.1.31)
1760	hypothetical protein	6	100	FIG01150027: hypothetical protein	1712	98.29	FIG01150027: hypothetical protein	2607	99.15	FIG01150027: hypothetical protein
1761	Preprotein translocase subunit SecE (TC 3.A.5.1.1)	7	100	Preprotein translocase subunit SecE (TC 3.A.5.1.1)	1713	100	Preprotein translocase subunit SecE (TC 3.A.5.1.1)	2606	97.83	Preprotein translocase subunit SecE (TC 3.A.5.1.1)
1762	Transcription antitermination protein NusG	8	100	Transcription antitermination protein NusG	1714	99.55	Transcription antitermination protein NusG	2605	100	Transcription antitermination protein NusG	Cyanobacteria.342
1763	LSU ribosomal protein L11p (L12e)	9	100	LSU ribosomal protein L11p (L12e)	1715	100	LSU ribosomal protein L11p (L12e)	2604	100	LSU ribosomal protein L11p (L12e)	Cyanobacteria.272
1764	LSU ribosomal protein L1p (L10Ae)	10	100	LSU ribosomal protein L1p (L10Ae)	1716	99.15	LSU ribosomal protein L1p (L10Ae)	2603	100	LSU ribosomal protein L1p (L10Ae)	Cyanobacteria.97
1765	LSU ribosomal protein L10p (P0)	11	100	LSU ribosomal protein L10p (P0)	1717	99.47	LSU ribosomal protein L10p (P0)	2602	99.47	LSU ribosomal protein L10p (P0)
1766	LSU ribosomal protein L7/L12 (L23e)	12	100	LSU ribosomal protein L7/L12 (P1/P2)	1718	99.27	LSU ribosomal protein L7/L12 (P1/P2)	2601	100	LSU ribosomal protein L7/L12 (P1/P2)	Cyanobacteria.406
1767	OxaI/YidC membrane insertion protein	13	100	Inner membrane protein translocase component YidC, short form OxaI-like	1719	100	Inner membrane protein translocase component YidC, short form OxaI-like	2600	99.74	Inner membrane protein translocase component YidC, short form OxaI-like	Cyanobacteria.338
1768	R3H domain protein	14	100	RNA-binding protein Jag	1720	99.53	RNA-binding protein Jag	2599	99.53	RNA-binding protein Jag
1769	hypothetical protein	15	100	FIG057954: metal-binding, possibly nucleic acid-binding protein	1721	100	FIG057954: metal-binding, possibly nucleic acid-binding protein	2598	100	FIG057954: metal-binding, possibly nucleic acid-binding protein
1770	Homogentisate prenyltransferase	16	100	Homogentisate prenyltransferase	1722	100	Homogentisate prenyltransferase	2597	100	Homogentisate prenyltransferase
1771	S4 domain protein	17	100	FIG001583: hypothetical protein, contains S4-like RNA binding domain	1723	100	FIG001583: hypothetical protein, contains S4-like RNA binding domain	2596	100	FIG001583: hypothetical protein, contains S4-like RNA binding domain	Cyanobacteria.457
1772	N-methylhydantoinase A (EC 3.5.2.14)	18	100	N-methylhydantoinase A (EC 3.5.2.14)	1724	99.27	N-methylhydantoinase A (EC 3.5.2.14)	2595	99.24	N-methylhydantoinase A (EC 3.5.2.14)
1773	hypothetical protein	19	100	hypothetical protein	1725	100	hypothetical protein	2594	100	hypothetical protein
1774	hypothetical protein	20	100	FIG01154202: hypothetical protein	1726	100	FIG01154202: hypothetical protein	2593	100	FIG01154202: hypothetical protein
1775	hypothetical protein	21	100	FIG01150668: hypothetical protein	1727	99.46	FIG01150668: hypothetical protein	2592	100	FIG01150668: hypothetical protein
[truncated: 1,202 more rows]
